# Supplementary material for: Non-noble metal-nitride based electrocatalysts for high-performance alkaline seawater electrolysis
Source: Nat Commun. 2019 Nov 8;10:5106. doi: 10.1038/s41467-019-13092-7 (PMC6841982; doi:10.1038/s41467-019-13092-7)
Supplement: Supplementary file 2 — Source data [file 41467_2019_13092_MOESM2_ESM.xlsx]

## Sheet: Fig. 1i
X (Distance, μm)	Ni	Fe	N	Mo
0	0	2	0	0
0.002	0	0	1	0
0.004	0	0	0	0
0.00601	1	0	0	1.25
0.00801	0	1	0	0
0.01001	0	0	0	0
0.01201	0	0	0	0
0.01402	0	1	0	0
0.01602	0	1	0	0
0.01802	0	2	0	0
0.02002	0	0	0	0
0.02203	2	2	0	0
0.02403	0	4	0	0
0.02603	0	0	0	0
0.02803	0	1	1	0
0.03004	0	1	0	0
0.03204	1	1	0	0
0.03404	0	0	0	0
0.03604	1	1	1	0
0.03805	2	2	0	0
0.04005	0	2	1	0
0.04205	0	4	0	0
0.04405	0	0	0	0
0.04605	0	2	0	1.25
0.04806	0	1	1	0
0.05006	0	0	1	0
0.05206	0	1	1	0
0.05406	0	1	0	0
0.05607	0	0	0	0
0.05807	1	0	0	0
0.06007	1	1	0	0
0.06207	1	0	0	0
0.06408	0	1	0	0
0.06608	1	1	0	0
0.06808	1	2	0	0
0.07008	2	1	0	0
0.07209	0	0	0	1.25
0.07409	0	0	0	0
0.07609	2	0	0	0
0.07809	0	4	0	0
0.0801	0	1	0	1.25
0.0821	0	2	2	0
0.0841	0	3	0	0
0.0861	0	1	0	0
0.0881	1	0	0	0
0.09011	2	4	1	1.25
0.09211	2	3	0	0
0.09411	6	0	1	1.25
0.09611	12	4	1	1.25
0.09812	19	4	2	3.75
0.10012	24	13	5	2.5
0.10212	23	14	8	1.25
0.10412	38	8	1	0
0.10613	30	7	7	2.5
0.10813	33	15	5	3.75
0.11013	29	23	9	0
0.11213	37	18	16	3.75
0.11414	47	20	18	8.75
0.11614	64	30	38	11.25
0.11814	73	44	39	18.75
0.12014	61	46	63	12.5
0.12215	68	60	60	20
0.12415	67	55	54	20
0.12615	88	67	72	17.5
0.12815	76	65	69	26.25
0.13015	81	65	86	16.25
0.13216	74	83	71	25
0.13416	106	69	72	30
0.13616	108	94	83	25
0.13816	104	74	85	23.75
0.14017	97	83	71	28.75
0.14217	111	87	80	31.25
0.14417	96	71	76	25
0.14617	96	98	92	22.5
0.14818	114	85	83	37.5
0.15018	115	83	75	28.75
0.15218	113	83	96	41.25
0.15418	120	101	102	43.75
0.15619	120	102	112	41.25
0.15819	131	103	98	36.25
0.16019	138	94	121	38.75
0.16219	158	113	104	37.5
0.16419	146	111	129	50
0.1662	154	123	141	41.25
0.1682	167	118	127	56.25
0.1702	146	147	135	46.25
0.1722	171	152	129	55
0.17421	172	156	143	63.75
0.17621	190	165	132	47.5
0.17821	193	158	167	41.25
0.18021	180	163	175	37.5
0.18222	213	159	172	58.75
0.18422	192	153	178	71.25
0.18622	179	181	181	53.75
0.18822	209	176	197	53.75
0.19023	211	153	173	43.75
0.19223	205	171	205	53.75
0.19423	191	187	181	68.75
0.19623	214	165	179	68.75
0.19824	211	174	176	63.75
0.20024	200	202	189	51.25
0.20224	235	198	207	61.25
0.20424	224	176	202	68.75
0.20624	220	182	216	71.25
0.20825	224	228	214	68.75
0.21025	208	195	219	52.5
0.21225	229	229	236	68.75
0.21425	260	198	205	80
0.21626	227	213	196	63.75
0.21826	212	199	216	63.75
0.22026	258	196	211	73.75
0.22226	212	214	212	72.5
0.22427	246	192	234	66.25
0.22627	260	206	217	73.75
0.22827	219	216	224	72.5
0.23027	234	215	220	73.75
0.23228	226	227	217	75
0.23428	250	242	234	86.25
0.23628	237	210	226	62.5
0.23828	238	213	226	85
0.24029	221	205	224	76.25
0.24229	231	236	210	97.5
0.24429	268	235	225	72.5
0.24629	242	224	234	78.75
0.24829	243	204	230	82.5
0.2503	241	222	238	56.25
0.2523	250	213	208	90
0.2543	218	243	217	86.25
0.2563	242	223	212	75
0.25831	252	227	216	70
0.26031	239	212	220	86.25
0.26231	238	207	239	86.25
0.26431	268	211	226	97.5
0.26632	269	226	206	82.5
0.26832	299	242	236	68.75
0.27032	263	222	221	82.5
0.27232	268	216	203	82.5
0.27433	239	243	202	72.5
0.27633	278	226	244	71.25
0.27833	287	223	212	92.5
0.28033	263	219	222	66.25
0.28234	258	235	237	71.25
0.28434	252	208	233	67.5
0.28634	228	238	232	71.25
0.28834	240	233	212	75
0.29034	271	246	221	88.75
0.29235	250	234	236	76.25
0.29435	282	223	212	63.75
0.29635	270	225	232	78.75
0.29835	262	249	219	92.5
0.30036	247	253	222	66.25
0.30236	288	237	231	72.5
0.30436	243	226	239	57.5
0.30636	259	226	223	78.75
0.30837	261	227	233	73.75
0.31037	270	224	217	67.5
0.31237	282	221	256	87.5
0.31437	256	221	206	96.25
0.31638	275	237	223	75
0.31838	250	233	233	63.75
0.32038	270	228	224	75
0.32238	236	212	235	91.25
0.32439	277	231	215	75
0.32639	270	265	229	58.75
0.32839	259	244	212	61.25
0.33039	268	240	238	75
0.33239	284	260	247	81.25
0.3344	297	253	236	67.5
0.3364	257	239	244	72.5
0.3384	276	240	210	76.25
0.3404	315	235	254	70
0.34241	252	224	211	86.25
0.34441	271	254	213	67.5
0.34641	286	247	233	87.5
0.34841	258	207	214	88.75
0.35042	248	229	256	86.25
0.35242	283	212	238	81.25
0.35442	262	250	219	91.25
0.35642	277	211	226	81.25
0.35843	271	259	249	82.5
0.36043	279	233	216	87.5
0.36243	266	263	233	83.75
0.36443	265	231	214	102.5
0.36644	289	225	204	80
0.36844	267	262	226	71.25
0.37044	266	245	256	63.75
0.37244	269	230	218	85
0.37444	287	276	228	82.5
0.37645	263	265	218	95
0.37845	256	250	273	66.25
0.38045	271	233	233	95
0.38245	274	245	224	102.5
0.38446	294	253	222	100
0.38646	280	251	236	87.5
0.38846	283	244	217	77.5
0.39046	282	283	209	72.5
0.39247	282	273	218	88.75
0.39447	263	255	236	78.75
0.39647	298	253	266	88.75
0.39847	266	240	238	68.75
0.40048	310	276	243	85
0.40248	300	268	229	88.75
0.40448	308	270	243	86.25
0.40648	314	235	221	91.25
0.40848	318	248	242	82.5
0.41049	340	284	218	82.5
0.41249	344	241	216	82.5
0.41449	323	307	236	95
0.41649	340	294	226	110
0.4185	337	258	225	98.75
0.4205	337	289	229	83.75
0.4225	344	242	223	77.5
0.4245	347	263	217	93.75
0.42651	322	267	207	96.25
0.42851	330	244	203	93.75
0.43051	339	301	227	81.25
0.43251	346	274	224	77.5
0.43452	378	266	241	82.5
0.43652	354	266	233	77.5
0.43852	348	262	227	96.25
0.44052	361	296	226	90
0.44253	326	283	210	105
0.44453	331	242	215	87.5
0.44653	338	251	230	72.5
0.44853	307	270	224	91.25
0.45053	321	283	230	95
0.45254	338	287	210	80
0.45454	333	283	238	80
0.45654	349	297	218	92.5
0.45854	323	286	203	107.5
0.46055	361	276	239	95
0.46255	327	261	216	88.75
0.46455	352	290	226	80
0.46655	358	269	222	83.75
0.46856	346	265	222	82.5
0.47056	350	277	218	80
0.47256	359	266	228	98.75
0.47456	379	279	220	85
0.47657	368	302	228	90
0.47857	335	232	237	83.75
0.48057	332	286	225	73.75
0.48257	352	299	211	72.5
0.48458	311	272	201	88.75
0.48658	289	270	221	80
0.48858	315	260	236	102.5
0.49058	334	247	199	81.25
0.49258	285	260	233	100
0.49459	321	261	196	95
0.49659	316	234	208	92.5
0.49859	290	231	222	67.5
0.50059	303	266	187	106.25
0.5026	301	270	214	92.5
0.5046	303	230	198	93.75
0.5066	290	268	223	95
0.5086	307	232	192	88.75
0.51061	324	254	209	83.75
0.51261	292	252	225	87.5
0.51461	291	270	203	100
0.51661	294	246	218	92.5
0.51862	347	259	191	81.25
0.52062	345	235	220	81.25
0.52262	312	266	184	95
0.52462	312	253	215	100
0.52663	317	234	193	111.25
0.52863	347	245	201	88.75
0.53063	320	270	203	88.75
0.53263	309	235	229	67.5
0.53463	293	232	187	60
0.53664	325	257	203	78.75
0.53864	270	273	189	66.25
0.54064	308	239	177	96.25
0.54264	274	280	188	91.25
0.54465	297	275	202	82.5
0.54665	332	235	196	70
0.54865	324	244	183	71.25
0.55065	269	237	218	70
0.55266	312	251	185	67.5
0.55466	338	251	220	76.25
0.55666	288	219	200	68.75
0.55866	296	218	203	90
0.56067	247	245	205	92.5
0.56267	317	241	180	95
0.56467	302	241	176	86.25
0.56667	270	279	213	77.5
0.56868	293	257	182	75
0.57068	308	259	200	85
0.57268	274	260	225	86.25
0.57468	286	250	216	65
0.57668	289	239	212	80
0.57869	294	259	200	78.75
0.58069	284	288	201	88.75
0.58269	271	255	217	90
0.58469	266	237	216	85
0.5867	246	229	210	76.25
0.5887	306	243	183	83.75
0.5907	277	266	211	88.75
0.5927	294	245	217	100
0.59471	274	238	176	83.75
0.59671	249	225	184	75
0.59871	302	256	215	78.75
0.60071	285	236	180	71.25
0.60272	267	256	185	75
0.60472	301	245	206	93.75
0.60672	274	268	222	107.5
0.60872	265	266	189	68.75
0.61073	273	267	227	78.75
0.61273	266	260	214	78.75
0.61473	285	268	215	90
0.61673	264	240	206	86.25
0.61873	278	264	202	95
0.62074	259	276	188	101.25
0.62274	291	235	195	75
0.62474	239	257	178	72.5
0.62674	263	265	217	80
0.62875	266	258	207	95
0.63075	277	254	199	81.25
0.63275	256	264	179	72.5
0.63475	247	226	206	88.75
0.63676	257	234	218	87.5
0.63876	277	253	178	72.5
0.64076	244	229	200	87.5
0.64276	258	249	199	63.75
0.64477	277	221	184	76.25
0.64677	260	271	223	83.75
0.64877	280	249	209	71.25
0.65077	252	239	207	83.75
0.65277	273	263	209	87.5
0.65478	264	254	219	88.75
0.65678	298	259	166	80
0.65878	293	256	207	100
0.66078	265	230	219	87.5
0.66279	282	262	203	68.75
0.66479	272	237	202	85
0.66679	245	262	198	96.25
0.66879	253	261	202	82.5
0.6708	276	242	212	77.5
0.6728	267	252	203	95
0.6748	260	263	203	91.25
0.6768	264	248	222	103.75
0.67881	290	235	204	88.75
0.68081	251	283	212	100
0.68281	276	266	206	78.75
0.68481	309	240	207	81.25
0.68682	296	272	201	97.5
0.68882	307	297	216	103.75
0.69082	303	274	218	91.25
0.69282	305	281	236	71.25
0.69482	319	281	196	68.75
0.69683	311	255	210	87.5
0.69883	280	249	191	77.5
0.70083	277	272	214	97.5
0.70283	299	270	211	83.75
0.70484	326	246	176	81.25
0.70684	303	228	187	90
0.70884	329	301	226	95
0.71084	329	247	237	78.75
0.71285	334	271	219	80
0.71485	350	262	226	98.75
0.71685	271	276	209	73.75
0.71885	332	281	202	88.75
0.72086	352	274	207	75
0.72286	330	281	183	102.5
0.72486	318	280	187	102.5
0.72686	307	281	190	73.75
0.72887	353	295	211	75
0.73087	313	292	222	96.25
0.73287	356	261	192	70
0.73487	316	299	188	101.25
0.73687	358	289	174	75
0.73888	338	256	183	101.25
0.74088	341	282	196	85
0.74288	293	254	211	77.5
0.74488	316	268	158	87.5
0.74689	277	271	184	73.75
0.74889	301	259	212	91.25
0.75089	314	299	183	108.75
0.75289	280	264	215	85
0.7549	318	238	183	77.5
0.7569	286	291	188	87.5
0.7589	314	227	173	92.5
0.7609	343	300	196	81.25
0.76291	328	277	182	80
0.76491	314	266	185	78.75
0.76691	327	276	189	77.5
0.76891	325	293	177	83.75
0.77092	346	268	165	85
0.77292	336	294	183	95
0.77492	339	282	189	88.75
0.77692	359	273	224	82.5
0.77892	325	284	188	110
0.78093	349	286	188	96.25
0.78293	350	264	176	86.25
0.78493	365	262	194	100
0.78693	328	290	174	73.75
0.78894	322	262	178	90
0.79094	344	266	180	98.75
0.79294	356	274	219	78.75
0.79494	364	276	189	66.25
0.79695	311	249	177	93.75
0.79895	331	295	186	81.25
0.80095	344	292	168	90
0.80295	325	244	178	71.25
0.80496	376	232	181	81.25
0.80696	365	248	169	86.25
0.80896	398	249	158	56.25
0.81096	369	261	145	80
0.81297	397	236	160	65
0.81497	360	270	146	83.75
0.81697	339	250	161	87.5
0.81897	353	256	165	76.25
0.82097	336	266	182	68.75
0.82298	346	280	160	65
0.82498	367	253	177	68.75
0.82698	346	259	147	61.25
0.82898	358	265	178	65
0.83099	338	263	168	91.25
0.83299	317	262	144	82.5
0.83499	323	287	169	102.5
0.83699	323	266	150	51.25
0.839	320	259	157	72.5
0.841	293	222	163	61.25
0.843	286	267	153	68.75
0.845	304	222	170	86.25
0.84701	266	250	168	72.5
0.84901	267	217	168	68.75
0.85101	264	209	167	82.5
0.85301	251	247	133	72.5
0.85502	254	206	151	67.5
0.85702	280	222	146	58.75
0.85902	272	232	166	67.5
0.86102	291	248	152	72.5
0.86302	291	223	148	73.75
0.86503	281	227	173	53.75
0.86703	311	240	127	68.75
0.86903	287	227	146	63.75
0.87103	331	226	126	41.25
0.87304	298	208	128	77.5
0.87504	273	214	125	58.75
0.87704	288	238	104	48.75
0.87904	270	215	142	48.75
0.88105	294	202	126	50
0.88305	282	186	109	60
0.88505	297	204	92	52.5
0.88705	273	165	100	50
0.88906	300	161	97	46.25
0.89106	276	188	76	31.25
0.89306	280	144	92	36.25
0.89506	286	145	73	40
0.89706	257	135	62	33.75
0.89907	216	151	66	27.5
0.90107	232	140	51	21.25
0.90307	219	109	81	28.75
0.90507	217	134	56	17.5
0.90708	195	99	57	16.25
0.90908	175	129	51	25
0.91108	199	114	39	20
0.91308	184	101	61	25
0.91509	160	102	54	21.25
0.91709	157	89	57	16.25
0.91909	149	84	48	25
0.92109	142	74	38	11.25
0.9231	121	62	38	20
0.9251	118	54	32	22.5
0.9271	98	71	26	13.75
0.9291	100	42	27	11.25
0.93111	100	69	17	13.75
0.93311	99	43	26	8.75
0.93511	83	49	11	8.75
0.93711	76	44	13	5
0.93911	90	45	5	3.75
0.94112	73	26	6	3.75
0.94312	79	30	4	1.25
0.94512	93	24	11	1.25
0.94712	83	31	5	1.25
0.94913	84	25	7	5
0.95113	64	27	8	0
0.95313	72	23	9	1.25
0.95513	63	16	2	0
0.95714	57	20	8	1.25
0.95914	39	24	3	2.5
0.96114	34	13	3	1.25
0.96314	35	19	3	0
0.96515	38	20	1	1.25
0.96715	31	11	2	1.25
0.96915	34	16	1	1.25
0.97115	34	11	3	1.25
0.97316	57	24	6	0
0.97516	45	32	4	0
0.97716	55	25	2	0
0.97916	56	20	2	1.25
0.98116	46	19	5	2.5
0.98317	64	20	7	0
0.98517	57	24	3	3.75
0.98717	49	22	1	1.25
0.98917	60	16	6	3.75
0.99118	78	10	5	2.5
0.99318	73	21	3	0
0.99518	70	18	3	2.5
0.99718	52	27	3	1.25
0.99919	74	13	5	0

## Sheet: Fig. 2a
X (2Ɵ)	NiMoN	X (2Ɵ)	NiFeN	X (2Ɵ)	NiMoN@NiFeN
10.0084	1.77288	10.0084	1.84428	10.0084	2.57754
10.0251	1.75393	10.0251	1.83161	10.0251	2.56077
10.0418	1.7406	10.0418	1.82691	10.0418	2.5553
10.0585	1.78059	10.0585	1.81399	10.0585	2.56848
10.0752	1.76013	10.0752	1.8248	10.0752	2.57303
10.0919	1.77467	10.0919	1.8232	10.0919	2.57303
10.1086	1.77586	10.1086	1.83521	10.1086	2.57227
10.1253	1.75766	10.1253	1.84028	10.1253	2.57829
10.142	1.7841	10.142	1.82691	10.142	2.58568
10.1588	1.75766	10.1588	1.84328	10.1588	2.54656
10.1755	1.78117	10.1755	1.83419	10.1755	2.57076
10.1922	1.78059	10.1922	1.85689	10.1922	2.57604
10.2089	1.77288	10.2089	1.83521	10.2089	2.56848
10.2256	1.747	10.2256	1.81673	10.2256	2.52769
10.2423	1.7632	10.2423	1.81509	10.2423	2.55294
10.259	1.7489	10.259	1.82638	10.259	2.57754
10.2757	1.77467	10.2757	1.83264	10.2757	2.53435
10.2925	1.76381	10.2925	1.82638	10.2925	2.5631
10.3092	1.74381	10.3092	1.82953	10.3092	2.59727
10.3259	1.76381	10.3259	1.80955	10.3259	2.55766
10.3426	1.76503	10.3426	1.84229	10.3426	2.53927
10.3593	1.75142	10.3593	1.81673	10.3593	2.56464
10.376	1.74763	10.376	1.83057	10.376	2.54495
10.3927	1.72686	10.3927	1.81782	10.3927	2.54009
10.4094	1.77705	10.4094	1.84028	10.4094	2.50797
10.4261	1.77527	10.4261	1.81289	10.4261	2.56848
10.4428	1.76442	10.4428	1.79405	10.4428	2.57
10.4596	1.70573	10.4596	1.82953	10.4596	2.54656
10.4763	1.76136	10.4763	1.8347	10.4763	2.57152
10.493	1.76442	10.493	1.83927	10.493	2.54976
10.5097	1.76686	10.5097	1.81233	10.5097	2.56
10.5264	1.77048	10.5264	1.80787	10.5264	2.5553
10.5431	1.7589	10.5431	1.82267	10.5431	2.5302
10.5598	1.76381	10.5598	1.80787	10.5598	2.55135
10.5765	1.73672	10.5765	1.80955	10.5765	2.52433
10.5932	1.80236	10.5932	1.83826	10.5932	2.53517
10.61	1.75704	10.61	1.81178	10.61	2.55135
10.6267	1.7489	10.6267	1.79873	10.6267	2.57379
10.6434	1.76442	10.6434	1.79523	10.6434	2.53269
10.6601	1.75704	10.6601	1.8216	10.6601	2.56848
10.6768	1.76564	10.6768	1.83623	10.6768	2.52093
10.6935	1.79104	10.6935	1.80561	10.6935	2.56077
10.7102	1.74953	10.7102	1.82267	10.7102	2.52769
10.7269	1.77586	10.7269	1.8248	10.7269	2.57076
10.7437	1.76988	10.7437	1.80787	10.7437	2.53352
10.7604	1.75704	10.7604	1.80899	10.7604	2.54656
10.7771	1.76988	10.7771	1.81011	10.7771	2.53764
10.7938	1.76013	10.7938	1.83161	10.7938	2.53927
10.8105	1.77048	10.8105	1.79464	10.8105	2.55214
10.8272	1.70921	10.8272	1.82267	10.8272	2.56077
10.8439	1.73214	10.8439	1.80674	10.8439	2.48914
10.8606	1.71812	10.8606	1.81509	10.8606	2.53517
10.8773	1.747	10.8773	1.79582	10.8773	2.53186
10.8941	1.76442	10.8941	1.82052	10.8941	2.54009
10.9108	1.76442	10.9108	1.84179	10.9108	2.51493
10.9275	1.7558	10.9275	1.80448	10.9275	2.5302
10.9442	1.73346	10.9442	1.80843	10.9442	2.55294
10.9609	1.75079	10.9609	1.81998	10.9609	2.53846
10.9776	1.72419	10.9776	1.81509	10.9776	2.55687
10.9943	1.71948	10.9943	1.80561	10.9943	2.51407
11.011	1.76746	11.011	1.83057	11.011	2.53764
11.0277	1.75016	11.0277	1.81289	11.0277	2.54656
11.0444	1.72885	11.0444	1.80843	11.0444	2.54736
11.0612	1.75393	11.0612	1.81178	11.0612	2.54495
11.0779	1.77645	11.0779	1.80731	11.0779	2.51407
11.0946	1.74317	11.0946	1.79989	11.0946	2.53435
11.1113	1.72352	11.1113	1.81727	11.1113	2.49097
11.128	1.69656	11.128	1.8189	11.128	2.55056
11.1447	1.74827	11.1447	1.83213	11.1447	2.50884
11.1614	1.72552	11.1614	1.81782	11.1614	2.4991
11.1781	1.76746	11.1781	1.81673	11.1781	2.51665
11.1949	1.74125	11.1949	1.82426	11.1949	2.51923
11.2116	1.7406	11.2116	1.80505	11.2116	2.56077
11.2283	1.69442	11.2283	1.81673	11.2283	2.52263
11.245	1.72419	11.245	1.81178	11.245	2.54172
11.2617	1.74381	11.2617	1.8216	11.2617	2.53103
11.2784	1.7154	11.2784	1.80618	11.2784	2.52178
11.2951	1.7632	11.2951	1.80277	11.2951	2.51751
11.3118	1.74445	11.3118	1.78078	11.3118	2.50356
11.3285	1.7533	11.3285	1.79346	11.3285	2.51665
11.3453	1.74317	11.3453	1.81998	11.3453	2.50621
11.362	1.76807	11.362	1.80505	11.362	2.51665
11.3787	1.7215	11.3787	1.79931	11.3787	2.48638
11.3954	1.73083	11.3954	1.80731	11.3954	2.50267
11.4121	1.75079	11.4121	1.80219	11.4121	2.49731
11.4288	1.74827	11.4288	1.80334	11.4288	2.51837
11.4455	1.7154	11.4455	1.81399	11.4455	2.48638
11.4622	1.70782	11.4622	1.81618	11.4622	2.53682
11.4789	1.70223	11.4789	1.77201	11.4789	2.52433
11.4957	1.7533	11.4957	1.80561	11.4957	2.54576
11.5124	1.73411	11.5124	1.81782	11.5124	2.47988
11.5291	1.73017	11.5291	1.80334	11.5291	2.50709
11.5458	1.69513	11.5458	1.81178	11.5458	2.52093
11.5625	1.73346	11.5625	1.81344	11.5625	2.51923
11.5792	1.73866	11.5792	1.82213	11.5792	2.48546
11.5959	1.72885	11.5959	1.80105	11.5959	2.50356
11.6126	1.72818	11.6126	1.81836	11.6126	2.4991
11.6294	1.71197	11.6294	1.82426	11.6294	2.51665
11.6461	1.7188	11.6461	1.80391	11.6461	2.4937
11.6628	1.73214	11.6628	1.80561	11.6628	2.48914
11.6795	1.71335	11.6795	1.80618	11.6795	2.52093
11.6962	1.68353	11.6962	1.81454	11.6962	2.49006
11.7129	1.71948	11.7129	1.79109	11.7129	2.53269
11.7296	1.68792	11.7296	1.79109	11.7296	2.50267
11.7463	1.71744	11.7463	1.80843	11.7463	2.5302
11.763	1.73149	11.763	1.8189	11.763	2.52685
11.7797	1.7489	11.7797	1.80505	11.7797	2.4946
11.7965	1.73996	11.7965	1.79757	11.7965	2.50356
11.8132	1.69585	11.8132	1.82426	11.8132	2.49006
11.8299	1.71948	11.8299	1.78324	11.8299	2.47137
11.8466	1.73866	11.8466	1.79931	11.8466	2.46464
11.8633	1.68426	11.8633	1.79169	11.8633	2.47518
11.88	1.6937	11.88	1.79757	11.88	2.50533
11.8967	1.747	11.8967	1.79757	11.8967	2.49097
11.9134	1.71744	11.9134	1.7899	11.9134	2.49188
11.9301	1.7188	11.9301	1.79757	11.9301	2.46464
11.9469	1.70643	11.9469	1.81344	11.9469	2.49731
11.9636	1.7215	11.9636	1.76752	11.9636	2.51407
11.9803	1.71744	11.9803	1.79757	11.9803	2.47706
11.997	1.73214	11.997	1.79815	11.997	2.50709
12.0137	1.73346	12.0137	1.80105	12.0137	2.45583
12.0304	1.73802	12.0304	1.79582	12.0304	2.46561
12.0471	1.71948	12.0471	1.81123	12.0471	2.49097
12.0638	1.68864	12.0638	1.78324	12.0638	2.49097
12.0806	1.70363	12.0806	1.7758	12.0806	2.51665
12.0973	1.72686	12.0973	1.81233	12.0973	2.45879
12.114	1.71472	12.114	1.81673	12.114	2.50709
12.1307	1.69513	12.1307	1.79109	12.1307	2.47894
12.1474	1.66858	12.1474	1.81178	12.1474	2.49097
12.1641	1.69656	12.1641	1.79523	12.1641	2.5
12.1808	1.71266	12.1808	1.78629	12.1808	2.45682
12.1975	1.7099	12.1975	1.80334	12.1975	2.46754
12.2142	1.71403	12.2142	1.7783	12.2142	2.45285
12.2309	1.69798	12.2309	1.80955	12.2309	2.52769
12.2477	1.70782	12.2477	1.77892	12.2477	2.44582
12.2644	1.74125	12.2644	1.76881	12.2644	2.48082
12.2811	1.71608	12.2811	1.78629	12.2811	2.45285
12.2978	1.74125	12.2978	1.77643	12.2978	2.49279
12.3145	1.72352	12.3145	1.76492	12.3145	2.50267
12.3312	1.7154	12.3312	1.81233	12.3312	2.5
12.3479	1.70852	12.3479	1.81727	12.3479	2.45285
12.3646	1.71472	12.3646	1.81178	12.3646	2.4946
12.3814	1.68719	12.3814	1.78749	12.3814	2.50356
12.3981	1.6994	12.3981	1.79464	12.3981	2.44277
12.4148	1.68573	12.4148	1.80047	12.4148	2.45285
12.4315	1.70852	12.4315	1.79699	12.4315	2.47423
12.4482	1.72951	12.4482	1.78749	12.4482	2.48454
12.4649	1.70852	12.4649	1.7893	12.4649	2.49551
12.4816	1.70852	12.4816	1.78385	12.4816	2.47233
12.4983	1.67312	12.4983	1.78629	12.4983	2.49641
12.5151	1.7154	12.5151	1.80448	12.5151	2.4397
12.5318	1.7154	12.5318	1.80505	12.5318	2.49097
12.5485	1.70223	12.5485	1.80955	12.5485	2.47233
12.5652	1.73866	12.5652	1.80955	12.5652	2.49731
12.5819	1.74573	12.5819	1.80899	12.5819	2.52348
12.5986	1.71812	12.5986	1.79346	12.5986	2.48546
12.6153	1.73931	12.6153	1.80448	12.6153	2.46946
12.632	1.73083	12.632	1.82426	12.632	2.50884
12.6487	1.70713	12.6487	1.79049	12.6487	2.46754
12.6654	1.68792	12.6654	1.78201	12.6654	2.48361
12.6822	1.71266	12.6822	1.78629	12.6822	2.46172
12.6989	1.71948	12.6989	1.78201	12.6989	2.48546
12.7156	1.68646	12.7156	1.80731	12.7156	2.50444
12.7323	1.71197	12.7323	1.79346	12.7323	2.46946
12.749	1.69513	12.749	1.75899	12.749	2.47042
12.7657	1.71744	12.7657	1.7899	12.7657	2.48546
12.7824	1.69009	12.7824	1.81344	12.7824	2.45583
12.7991	1.72619	12.7991	1.80391	12.7991	2.45977
12.8158	1.69656	12.8158	1.78749	12.8158	2.47988
12.8326	1.71472	12.8326	1.8189	12.8326	2.46561
12.8493	1.71335	12.8493	1.76816	12.8493	2.47233
12.866	1.70921	12.866	1.7899	12.866	2.48082
12.8827	1.66934	12.8827	1.81564	12.8827	2.47706
12.8994	1.70152	12.8994	1.77137	12.8994	2.49097
12.9161	1.71472	12.9161	1.79405	12.9161	2.45185
12.9328	1.71676	12.9328	1.78446	12.9328	2.43558
12.9495	1.71266	12.9495	1.77643	12.9495	2.40554
12.9663	1.72015	12.9663	1.78507	12.9663	2.44885
12.983	1.72951	12.983	1.79049	12.983	2.47233
12.9997	1.72285	12.9997	1.82638	12.9997	2.43661
13.0164	1.70152	13.0164	1.7899	13.0164	2.47612
13.0331	1.69727	13.0331	1.80391	13.0331	2.44379
13.0498	1.65388	13.0498	1.80955	13.0498	2.48361
13.0665	1.70921	13.0665	1.78507	13.0665	2.48914
13.0832	1.67537	13.0832	1.79109	13.0832	2.45583
13.0999	1.685	13.0999	1.76492	13.0999	2.45185
13.1166	1.68353	13.1166	1.80334	13.1166	2.43661
13.1334	1.70503	13.1334	1.79582	13.1334	2.43036
13.1501	1.70643	13.1501	1.81289	13.1501	2.47423
13.1668	1.73017	13.1668	1.78446	13.1668	2.4685
13.1835	1.69298	13.1835	1.78568	13.1835	2.44073
13.2002	1.70152	13.2002	1.79815	13.2002	2.46754
13.2169	1.67612	13.2169	1.78324	13.2169	2.43764
13.2336	1.70363	13.2336	1.78446	13.2336	2.46754
13.2503	1.70503	13.2503	1.76945	13.2503	2.43454
13.267	1.69154	13.267	1.81509	13.267	2.46367
13.2838	1.67161	13.2838	1.76816	13.2838	2.47518
13.3005	1.73672	13.3005	1.79699	13.3005	2.46946
13.3172	1.69082	13.3172	1.77264	13.3172	2.41542
13.3339	1.69513	13.3339	1.77768	13.3339	2.47233
13.3506	1.6791	13.3506	1.77454	13.3506	2.46172
13.3673	1.6937	13.3673	1.79346	13.3673	2.43141
13.384	1.69442	13.384	1.78016	13.384	2.45484
13.4007	1.67312	13.4007	1.79169	13.4007	2.44379
13.4175	1.68206	13.4175	1.7964	13.4175	2.45879
13.4342	1.69082	13.4342	1.78629	13.4342	2.47233
13.4509	1.66322	13.4509	1.79109	13.4509	2.44379
13.4676	1.68206	13.4676	1.78385	13.4676	2.46946
13.4843	1.69442	13.4843	1.79287	13.4843	2.47042
13.501	1.66168	13.501	1.81233	13.501	2.45879
13.5177	1.6701	13.5177	1.79287	13.5177	2.47233
13.5344	1.69869	13.5344	1.79873	13.5344	2.4627
13.5511	1.68058	13.5511	1.82267	13.5511	2.49006
13.5679	1.6994	13.5679	1.79287	13.5679	2.45085
13.5846	1.685	13.5846	1.79169	13.5846	2.45682
13.6013	1.67161	13.6013	1.80731	13.6013	2.47988
13.618	1.68864	13.618	1.82426	13.618	2.45484
13.6347	1.69298	13.6347	1.81673	13.6347	2.48361
13.6514	1.67236	13.6514	1.79815	13.6514	2.44784
13.6681	1.69798	13.6681	1.78689	13.6681	2.43558
13.6848	1.68058	13.6848	1.7899	13.6848	2.43454
13.7015	1.68864	13.7015	1.80674	13.7015	2.478
13.7183	1.6994	13.7183	1.75497	13.7183	2.43558
13.735	1.68206	13.735	1.7881	13.735	2.46658
13.7517	1.67687	13.7517	1.81011	13.7517	2.41759
13.7684	1.67984	13.7684	1.78016	13.7684	2.44379
13.7851	1.69513	13.7851	1.81233	13.7851	2.46658
13.8018	1.67236	13.8018	1.78446	13.8018	2.46172
13.8185	1.69513	13.8185	1.79989	13.8185	2.4397
13.8352	1.6937	13.8352	1.79989	13.8352	2.44985
13.852	1.6578	13.852	1.79815	13.852	2.44683
13.8687	1.62375	13.8687	1.78324	13.8687	2.41759
13.8854	1.66782	13.8854	1.76752	13.8854	2.40665
13.9021	1.65151	13.9021	1.80561	13.9021	2.44073
13.9188	1.68573	13.9188	1.79287	13.9188	2.47894
13.9355	1.68279	13.9355	1.77391	13.9355	2.4397
13.9522	1.69513	13.9522	1.79169	13.9522	2.4397
13.9689	1.6701	13.9689	1.81836	13.9689	2.42402
13.9856	1.69513	13.9856	1.80731	13.9856	2.42402
14.0023	1.64192	14.0023	1.79287	14.0023	2.45583
14.0191	1.64754	14.0191	1.77954	14.0191	2.42615
14.0358	1.67687	14.0358	1.77643	14.0358	2.46561
14.0525	1.68864	14.0525	1.77705	14.0525	2.4397
14.0692	1.73672	14.0692	1.79109	14.0692	2.4397
14.0859	1.68573	14.0859	1.76687	14.0859	2.41759
14.1026	1.67387	14.1026	1.76032	14.1026	2.43246
14.1193	1.6937	14.1193	1.80219	14.1193	2.43036
14.136	1.68864	14.136	1.79989	14.136	2.45085
14.1527	1.67312	14.1527	1.7758	14.1527	2.43036
14.1695	1.685	14.1695	1.79699	14.1695	2.42082
14.1862	1.66705	14.1862	1.7887	14.1862	2.41434
14.2029	1.67836	14.2029	1.7758	14.2029	2.42931
14.2196	1.66399	14.2196	1.7881	14.2196	2.40776
14.2363	1.66013	14.2363	1.79699	14.2363	2.43454
14.253	1.66091	14.253	1.77892	14.253	2.44885
14.2697	1.68206	14.2697	1.77201	14.2697	2.40665
14.2864	1.65624	14.2864	1.77892	14.2864	2.46075
14.3032	1.67085	14.3032	1.77768	14.3032	2.44784
14.3199	1.66091	14.3199	1.77768	14.3199	2.4272
14.3366	1.67984	14.3366	1.77073	14.3366	2.43868
14.3533	1.69154	14.3533	1.77264	14.3533	2.45879
14.37	1.70152	14.37	1.77201	14.37	2.41759
14.3867	1.71335	14.3867	1.76816	14.3867	2.4272
14.4034	1.67537	14.4034	1.80047	14.4034	2.43764
14.4201	1.69226	14.4201	1.7783	14.4201	2.39882
14.4368	1.69154	14.4368	1.77454	14.4368	2.46367
14.4535	1.69082	14.4535	1.78689	14.4535	2.40776
14.4703	1.66629	14.4703	1.77073	14.4703	2.47518
14.487	1.68426	14.487	1.7881	14.487	2.40107
14.5037	1.64674	14.5037	1.78568	14.5037	2.41325
14.5204	1.67984	14.5204	1.79169	14.5204	2.43036
14.5371	1.66934	14.5371	1.78016	14.5371	2.40107
14.5538	1.67462	14.5538	1.76687	14.5538	2.41974
14.5705	1.67312	14.5705	1.78385	14.5705	2.4272
14.5872	1.66245	14.5872	1.7783	14.5872	2.41325
14.6039	1.66858	14.6039	1.79346	14.6039	2.42296
14.6207	1.67537	14.6207	1.79169	14.6207	2.44073
14.6374	1.69226	14.6374	1.78629	14.6374	2.41325
14.6541	1.67462	14.6541	1.76557	14.6541	2.37803
14.6708	1.67387	14.6708	1.77643	14.6708	2.43036
14.6875	1.65467	14.6875	1.78689	14.6875	2.45085
14.7042	1.66399	14.7042	1.76492	14.7042	2.39995
14.7209	1.68132	14.7209	1.77768	14.7209	2.36359
14.7377	1.67161	14.7377	1.77264	14.7377	2.42402
14.7544	1.6701	14.7544	1.75833	14.7544	2.44277
14.7711	1.68353	14.7711	1.78446	14.7711	2.44481
14.7878	1.68792	14.7878	1.80047	14.7878	2.41651
14.8045	1.66705	14.8045	1.78689	14.8045	2.3897
14.8212	1.68792	14.8212	1.78201	14.8212	2.40665
14.8379	1.66782	14.8379	1.79757	14.8379	2.39882
14.8546	1.65702	14.8546	1.77009	14.8546	2.41434
14.8713	1.62206	14.8713	1.80047	14.8713	2.39995
14.888	1.68353	14.888	1.79989	14.888	2.39656
14.9048	1.68206	14.9048	1.78629	14.9048	2.41542
14.9215	1.64514	14.9215	1.76881	14.9215	2.40554
14.9382	1.65388	14.9382	1.78507	14.9382	2.41434
14.9549	1.69154	14.9549	1.79873	14.9549	2.40776
14.9716	1.65935	14.9716	1.78078	14.9716	2.39882
14.9883	1.67687	14.9883	1.80674	14.9883	2.38507
15.005	1.70433	15.005	1.77454	15.005	2.46172
15.0217	1.70223	15.0217	1.79464	15.0217	2.3897
15.0384	1.65858	15.0384	1.79169	15.0384	2.43454
15.0552	1.63622	15.0552	1.79523	15.0552	2.4272
15.0719	1.64434	15.0719	1.76945	15.0719	2.40331
15.0886	1.66476	15.0886	1.76492	15.0886	2.42296
15.1053	1.66013	15.1053	1.78201	15.1053	2.42402
15.122	1.67387	15.122	1.77705	15.122	2.43036
15.1387	1.67984	15.1387	1.77643	15.1387	2.41542
15.1554	1.6791	15.1554	1.78201	15.1554	2.44985
15.1721	1.66399	15.1721	1.76557	15.1721	2.42826
15.1889	1.69869	15.1889	1.77264	15.1889	2.40219
15.2056	1.6321	15.2056	1.7814	15.2056	2.392
15.2223	1.68279	15.2223	1.78078	15.2223	2.35867
15.239	1.68132	15.239	1.74814	15.239	2.3897
15.2557	1.71059	15.2557	1.76945	15.2557	2.43764
15.2724	1.66168	15.2724	1.77954	15.2724	2.41434
15.2891	1.65151	15.2891	1.80505	15.2891	2.44073
15.3058	1.68792	15.3058	1.80219	15.3058	2.40219
15.3225	1.69442	15.3225	1.77137	15.3225	2.40776
15.3392	1.66782	15.3392	1.78629	15.3392	2.41434
15.356	1.66934	15.356	1.77954	15.356	2.41106
15.3727	1.66934	15.3727	1.75699	15.3727	2.37566
15.3894	1.68792	15.3894	1.78385	15.3894	2.37087
15.4061	1.69226	15.4061	1.76881	15.4061	2.41867
15.4228	1.70643	15.4228	1.77391	15.4228	2.41325
15.4395	1.64514	15.4395	1.76752	15.4395	2.39315
15.4562	1.67687	15.4562	1.7887	15.4562	2.41215
15.4729	1.69442	15.4729	1.77643	15.4729	2.41759
15.4896	1.66013	15.4896	1.7899	15.4896	2.42082
15.5064	1.66013	15.5064	1.7899	15.5064	2.45085
15.5231	1.685	15.5231	1.77009	15.5231	2.4335
15.5398	1.69009	15.5398	1.79346	15.5398	2.37327
15.5565	1.63044	15.5565	1.78078	15.5565	2.36114
15.5732	1.65151	15.5732	1.76816	15.5732	2.43454
15.5899	1.65702	15.5899	1.78568	15.5899	2.39769
15.6066	1.67984	15.6066	1.7383	15.6066	2.37921
15.6233	1.68206	15.6233	1.75766	15.6233	2.36114
15.6401	1.68279	15.6401	1.77391	15.6401	2.38623
15.6568	1.64353	15.6568	1.78078	15.6568	2.41215
15.6735	1.69727	15.6735	1.7899	15.6735	2.39995
15.6902	1.69442	15.6902	1.77705	15.6902	2.39315
15.7069	1.68646	15.7069	1.78201	15.7069	2.41542
15.7236	1.69226	15.7236	1.79346	15.7236	2.37327
15.7403	1.68353	15.7403	1.78201	15.7403	2.44379
15.757	1.69226	15.757	1.76945	15.757	2.42082
15.7737	1.66858	15.7737	1.75497	15.7737	2.43036
15.7905	1.69154	15.7905	1.7783	15.7905	2.36725
15.8072	1.68353	15.8072	1.77892	15.8072	2.39429
15.8239	1.68206	15.8239	1.77892	15.8239	2.38039
15.8406	1.65935	15.8406	1.76816	15.8406	2.43141
15.8573	1.64914	15.8573	1.77264	15.8573	2.42826
15.874	1.6791	15.874	1.7783	15.874	2.40443
15.8907	1.66168	15.8907	1.77768	15.8907	2.40776
15.9074	1.63293	15.9074	1.77454	15.9074	2.39656
15.9241	1.66705	15.9241	1.80334	15.9241	2.38623
15.9409	1.6791	15.9409	1.76557	15.9409	2.39429
15.9576	1.64594	15.9576	1.76098	15.9576	2.3897
15.9743	1.64594	15.9743	1.79931	15.9743	2.38623
15.991	1.67462	15.991	1.76098	15.991	2.39315
16.0077	1.68058	16.0077	1.80047	16.0077	2.39315
16.0244	1.66629	16.0244	1.76361	16.0244	2.44481
16.0411	1.68573	16.0411	1.77954	16.0411	2.39882
16.0578	1.68864	16.0578	1.77705	16.0578	2.39995
16.0745	1.67462	16.0745	1.79346	16.0745	2.3897
16.0913	1.67085	16.0913	1.80618	16.0913	2.38156
16.108	1.64594	16.108	1.75833	16.108	2.39543
16.1247	1.69298	16.1247	1.76881	16.1247	2.38274
16.1414	1.6701	16.1414	1.76164	16.1414	2.40776
16.1581	1.67387	16.1581	1.7964	16.1581	2.36846
16.1748	1.62206	16.1748	1.78749	16.1748	2.37087
16.1915	1.68646	16.1915	1.77009	16.1915	2.38507
16.2082	1.68719	16.2082	1.74952	16.2082	2.41434
16.2249	1.65624	16.2249	1.78078	16.2249	2.37684
16.2417	1.68719	16.2417	1.74606	16.2417	2.40443
16.2584	1.66476	16.2584	1.77517	16.2584	2.39995
16.2751	1.66858	16.2751	1.78446	16.2751	2.41215
16.2918	1.6937	16.2918	1.77954	16.2918	2.44582
16.3085	1.66629	16.3085	1.78078	16.3085	2.38391
16.3252	1.68353	16.3252	1.79405	16.3252	2.39429
16.3419	1.67312	16.3419	1.79109	16.3419	2.39543
16.3586	1.66705	16.3586	1.78078	16.3586	2.36967
16.3754	1.67836	16.3754	1.77264	16.3754	2.35991
16.3921	1.66168	16.3921	1.79109	16.3921	2.39882
16.4088	1.66013	16.4088	1.78446	16.4088	2.3897
16.4255	1.67836	16.4255	1.76752	16.4255	2.38739
16.4422	1.68719	16.4422	1.78385	16.4422	2.40107
16.4589	1.65702	16.4589	1.75632	16.4589	2.41106
16.4756	1.64914	16.4756	1.78507	16.4756	2.39995
16.4923	1.66705	16.4923	1.7758	16.4923	2.37566
16.509	1.69869	16.509	1.76361	16.509	2.41215
16.5257	1.68206	16.5257	1.74952	16.5257	2.36237
16.5425	1.65702	16.5425	1.79109	16.5425	2.40107
16.5592	1.68646	16.5592	1.77454	16.5592	2.39882
16.5759	1.68279	16.5759	1.78507	16.5759	2.392
16.5926	1.67537	16.5926	1.7814	16.5926	2.39995
16.6093	1.67462	16.6093	1.75966	16.6093	2.39429
16.626	1.66476	16.626	1.78446	16.626	2.36846
16.6427	1.69082	16.6427	1.77768	16.6427	2.392
16.6594	1.66858	16.6594	1.80219	16.6594	2.31442
16.6761	1.67984	16.6761	1.76752	16.6761	2.37921
16.6929	1.67236	16.6929	1.77643	16.6929	2.38623
16.7096	1.65072	16.7096	1.74952	16.7096	2.41434
16.7263	1.71403	16.7263	1.78201	16.7263	2.38855
16.743	1.66782	16.743	1.79109	16.743	2.40443
16.7597	1.67612	16.7597	1.76164	16.7597	2.40107
16.7764	1.69442	16.7764	1.76945	16.7764	2.39543
16.7931	1.67161	16.7931	1.77009	16.7931	2.36359
16.8098	1.64434	16.8098	1.78324	16.8098	2.43246
16.8266	1.68719	16.8266	1.7814	16.8266	2.41867
16.8433	1.67236	16.8433	1.76492	16.8433	2.36603
16.86	1.68426	16.86	1.77892	16.86	2.36725
16.8767	1.66934	16.8767	1.75565	16.8767	2.37087
16.8934	1.65388	16.8934	1.77137	16.8934	2.39315
16.9101	1.67984	16.9101	1.77954	16.9101	2.38855
16.9268	1.64674	16.9268	1.78324	16.9268	2.34612
16.9435	1.67537	16.9435	1.75021	16.9435	2.39995
16.9602	1.66705	16.9602	1.77137	16.9602	2.37684
16.977	1.64993	16.977	1.77768	16.977	2.36114
16.9937	1.6701	16.9937	1.7899	16.9937	2.37921
17.0104	1.66245	17.0104	1.74537	17.0104	2.39429
17.0271	1.68792	17.0271	1.75699	17.0271	2.3397
17.0438	1.70503	17.0438	1.77705	17.0438	2.39882
17.0605	1.68646	17.0605	1.75899	17.0605	2.38623
17.0772	1.6354	17.0772	1.78324	17.0772	2.44784
17.0939	1.67462	17.0939	1.78385	17.0939	2.37684
17.1106	1.67687	17.1106	1.7899	17.1106	2.37803
17.1274	1.64834	17.1274	1.7783	17.1274	2.39995
17.1441	1.6701	17.1441	1.75089	17.1441	2.3897
17.1608	1.67085	17.1608	1.76687	17.1608	2.3897
17.1775	1.67236	17.1775	1.78689	17.1775	2.40443
17.1942	1.64674	17.1942	1.77517	17.1942	2.42931
17.2109	1.62627	17.2109	1.77391	17.2109	2.37327
17.2276	1.64594	17.2276	1.76164	17.2276	2.39656
17.2443	1.6791	17.2443	1.77517	17.2443	2.38855
17.2611	1.6321	17.2611	1.77892	17.2611	2.38507
17.2778	1.70852	17.2778	1.78629	17.2778	2.40776
17.2945	1.68206	17.2945	1.77391	17.2945	2.39995
17.3112	1.65858	17.3112	1.76881	17.3112	2.37446
17.3279	1.64834	17.3279	1.76622	17.3279	2.37327
17.3446	1.6937	17.3446	1.7783	17.3446	2.37087
17.3613	1.67161	17.3613	1.78507	17.3613	2.34992
17.378	1.65231	17.378	1.7881	17.378	2.36481
17.3947	1.6701	17.3947	1.76945	17.3947	2.37446
17.4114	1.64594	17.4114	1.78324	17.4114	2.39429
17.4282	1.67687	17.4282	1.7899	17.4282	2.35743
17.4449	1.65545	17.4449	1.7814	17.4449	2.38274
17.4616	1.66245	17.4616	1.75833	17.4616	2.37446
17.4783	1.67612	17.4783	1.77137	17.4783	2.38274
17.495	1.70573	17.495	1.77643	17.495	2.33188
17.5117	1.65151	17.5117	1.76622	17.5117	2.36603
17.5284	1.71403	17.5284	1.77892	17.5284	2.35494
17.5451	1.70152	17.5451	1.76816	17.5451	2.39429
17.5618	1.68573	17.5618	1.79699	17.5618	2.38274
17.5786	1.67462	17.5786	1.79169	17.5786	2.38274
17.5953	1.70503	17.5953	1.76427	17.5953	2.34992
17.612	1.69009	17.612	1.75632	17.612	2.38039
17.6287	1.68426	17.6287	1.77264	17.6287	2.35619
17.6454	1.67537	17.6454	1.75497	17.6454	2.42296
17.6621	1.68573	17.6621	1.78629	17.6621	2.40219
17.6788	1.66476	17.6788	1.76622	17.6788	2.37803
17.6955	1.69082	17.6955	1.80219	17.6955	2.36846
17.7123	1.66705	17.7123	1.7881	17.7123	2.392
17.729	1.70713	17.729	1.79287	17.729	2.40665
17.7457	1.67312	17.7457	1.77264	17.7457	2.37327
17.7624	1.69226	17.7624	1.76945	17.7624	2.34866
17.7791	1.66705	17.7791	1.76881	17.7791	2.37803
17.7958	1.66399	17.7958	1.7758	17.7958	2.34992
17.8125	1.67085	17.8125	1.79109	17.8125	2.392
17.8292	1.66858	17.8292	1.7623	17.8292	2.392
17.8459	1.72352	17.8459	1.78568	17.8459	2.36725
17.8626	1.67687	17.8626	1.78507	17.8626	2.37087
17.8794	1.67537	17.8794	1.78629	17.8794	2.40665
17.8961	1.70082	17.8961	1.7543	17.8961	2.36725
17.9128	1.67312	17.9128	1.79346	17.9128	2.43558
17.9295	1.65858	17.9295	1.77954	17.9295	2.32257
17.9462	1.63127	17.9462	1.76687	17.9462	2.37803
17.9629	1.67312	17.9629	1.76687	17.9629	2.37921
17.9796	1.65935	17.9796	1.7783	17.9796	2.42402
17.9963	1.68573	17.9963	1.76752	17.9963	2.41542
18.013	1.69009	18.013	1.79405	18.013	2.35494
18.0298	1.66476	18.0298	1.77454	18.0298	2.34612
18.0465	1.66168	18.0465	1.77768	18.0465	2.35867
18.0632	1.65467	18.0632	1.7881	18.0632	2.37327
18.0799	1.68573	18.0799	1.76361	18.0799	2.35369
18.0966	1.67984	18.0966	1.77454	18.0966	2.34992
18.1133	1.65702	18.1133	1.7887	18.1133	2.38507
18.13	1.69009	18.13	1.78078	18.13	2.40996
18.1467	1.66782	18.1467	1.77009	18.1467	2.41215
18.1635	1.67161	18.1635	1.78016	18.1635	2.39543
18.1802	1.67085	18.1802	1.79523	18.1802	2.38507
18.1969	1.70713	18.1969	1.77454	18.1969	2.40219
18.2136	1.70503	18.2136	1.7758	18.2136	2.39656
18.2303	1.6937	18.2303	1.77954	18.2303	2.35118
18.247	1.69585	18.247	1.78629	18.247	2.35369
18.2637	1.6791	18.2637	1.76557	18.2637	2.37921
18.2804	1.68279	18.2804	1.79109	18.2804	2.37921
18.2971	1.69082	18.2971	1.79931	18.2971	2.38855
18.3139	1.7154	18.3139	1.76881	18.3139	2.38039
18.3306	1.66013	18.3306	1.77137	18.3306	2.34866
18.3473	1.68353	18.3473	1.78568	18.3473	2.38391
18.364	1.69798	18.364	1.76945	18.364	2.38156
18.3807	1.66168	18.3807	1.76492	18.3807	2.36359
18.3974	1.6791	18.3974	1.7783	18.3974	2.38039
18.4141	1.62627	18.4141	1.7887	18.4141	2.35369
18.4308	1.69154	18.4308	1.79287	18.4308	2.392
18.4475	1.65858	18.4475	1.7887	18.4475	2.36603
18.4643	1.67085	18.4643	1.76752	18.4643	2.37803
18.481	1.70293	18.481	1.75565	18.481	2.36237
18.4977	1.6791	18.4977	1.77009	18.4977	2.33581
18.5144	1.70921	18.5144	1.7758	18.5144	2.35494
18.5311	1.63458	18.5311	1.78324	18.5311	2.33056
18.5478	1.685	18.5478	1.76361	18.5478	2.35743
18.5645	1.68426	18.5645	1.77517	18.5645	2.35619
18.5812	1.70503	18.5812	1.79405	18.5812	2.35118
18.598	1.66705	18.598	1.75362	18.598	2.36603
18.6147	1.68353	18.6147	1.76492	18.6147	2.37087
18.6314	1.68353	18.6314	1.79699	18.6314	2.38156
18.6481	1.68792	18.6481	1.76881	18.6481	2.34739
18.6648	1.66858	18.6648	1.7887	18.6648	2.34739
18.6815	1.63293	18.6815	1.76622	18.6815	2.39315
18.6982	1.67462	18.6982	1.78749	18.6982	2.35991
18.7149	1.68132	18.7149	1.7887	18.7149	2.32257
18.7316	1.72486	18.7316	1.77892	18.7316	2.36725
18.7483	1.68864	18.7483	1.77892	18.7483	2.37566
18.7651	1.66091	18.7651	1.77454	18.7651	2.38039
18.7818	1.69727	18.7818	1.77892	18.7818	2.40776
18.7985	1.69009	18.7985	1.76945	18.7985	2.35369
18.8152	1.66399	18.8152	1.78016	18.8152	2.40443
18.8319	1.68864	18.8319	1.77073	18.8319	2.35867
18.8486	1.68719	18.8486	1.79109	18.8486	2.39429
18.8653	1.6937	18.8653	1.76164	18.8653	2.38156
18.882	1.69154	18.882	1.77768	18.882	2.37566
18.8987	1.70223	18.8987	1.80955	18.8987	2.37803
18.9155	1.66705	18.9155	1.76164	18.9155	2.36725
18.9322	1.68132	18.9322	1.7814	18.9322	2.3397
18.9489	1.64834	18.9489	1.76687	18.9489	2.32122
18.9656	1.69298	18.9656	1.77954	18.9656	2.33581
18.9823	1.70363	18.9823	1.7887	18.9823	2.36481
18.999	1.69727	18.999	1.75158	18.999	2.37921
19.0157	1.71197	19.0157	1.77705	19.0157	2.37087
19.0324	1.66782	19.0324	1.80731	19.0324	2.37566
19.0492	1.73411	19.0492	1.77264	19.0492	2.39543
19.0659	1.70363	19.0659	1.7893	19.0659	2.40665
19.0826	1.69082	19.0826	1.78629	19.0826	2.392
19.0993	1.71335	19.0993	1.78446	19.0993	2.36725
19.116	1.67462	19.116	1.75158	19.116	2.37327
19.1327	1.67687	19.1327	1.78078	19.1327	2.36603
19.1494	1.70433	19.1494	1.78689	19.1494	2.35867
19.1661	1.69513	19.1661	1.77454	19.1661	2.37087
19.1828	1.67161	19.1828	1.79699	19.1828	2.35743
19.1995	1.6791	19.1995	1.77137	19.1995	2.33711
19.2163	1.71948	19.2163	1.79757	19.2163	2.38507
19.233	1.69656	19.233	1.75699	19.233	2.35118
19.2497	1.72552	19.2497	1.7881	19.2497	2.36603
19.2664	1.67537	19.2664	1.78016	19.2664	2.39315
19.2831	1.70852	19.2831	1.78749	19.2831	2.37087
19.2998	1.69513	19.2998	1.7899	19.2998	2.37803
19.3165	1.68646	19.3165	1.79109	19.3165	2.38274
19.3332	1.65545	19.3332	1.76622	19.3332	2.37921
19.35	1.68864	19.35	1.76427	19.35	2.37803
19.3667	1.69727	19.3667	1.74606	19.3667	2.38156
19.3834	1.69798	19.3834	1.76098	19.3834	2.39656
19.4001	1.69798	19.4001	1.78078	19.4001	2.39429
19.4168	1.68279	19.4168	1.7899	19.4168	2.36846
19.4335	1.69798	19.4335	1.79873	19.4335	2.37446
19.4502	1.69009	19.4502	1.79757	19.4502	2.36359
19.4669	1.72486	19.4669	1.77264	19.4669	2.3897
19.4837	1.69298	19.4837	1.78689	19.4837	2.39315
19.5004	1.69226	19.5004	1.77517	19.5004	2.37921
19.5171	1.68864	19.5171	1.76945	19.5171	2.40443
19.5338	1.69513	19.5338	1.77009	19.5338	2.37684
19.5505	1.67537	19.5505	1.77454	19.5505	2.34866
19.5672	1.68864	19.5672	1.78385	19.5672	2.35619
19.5839	1.71266	19.5839	1.80899	19.5839	2.35867
19.6006	1.69009	19.6006	1.77454	19.6006	2.36725
19.6173	1.67537	19.6173	1.7887	19.6173	2.39995
19.634	1.64514	19.634	1.79169	19.634	2.40219
19.6508	1.68426	19.6508	1.80505	19.6508	2.33711
19.6675	1.73149	19.6675	1.76032	19.6675	2.33581
19.6842	1.72015	19.6842	1.7893	19.6842	2.34866
19.7009	1.66629	19.7009	1.74814	19.7009	2.36359
19.7176	1.69513	19.7176	1.77768	19.7176	2.37684
19.7343	1.66934	19.7343	1.77454	19.7343	2.37803
19.751	1.70643	19.751	1.77137	19.751	2.4272
19.7677	1.70363	19.7677	1.76752	19.7677	2.41974
19.7844	1.72552	19.7844	1.75632	19.7844	2.3897
19.8012	1.73017	19.8012	1.77892	19.8012	2.392
19.8179	1.71059	19.8179	1.78446	19.8179	2.3897
19.8346	1.70363	19.8346	1.77954	19.8346	2.34739
19.8513	1.71676	19.8513	1.77643	19.8513	2.34612
19.868	1.69298	19.868	1.79464	19.868	2.36967
19.8847	1.69656	19.8847	1.7893	19.8847	2.35991
19.9014	1.68279	19.9014	1.77954	19.9014	2.35619
19.9181	1.6994	19.9181	1.79109	19.9181	2.37566
19.9349	1.69009	19.9349	1.7964	19.9349	2.33581
19.9516	1.67984	19.9516	1.80047	19.9516	2.35867
19.9683	1.69585	19.9683	1.79873	19.9683	2.34739
19.985	1.70152	19.985	1.78568	19.985	2.36725
20.0017	1.71335	20.0017	1.79757	20.0017	2.36846
20.0184	1.70223	20.0184	1.77954	20.0184	2.34356
20.0351	1.6994	20.0351	1.78749	20.0351	2.34992
20.0518	1.74381	20.0518	1.75632	20.0518	2.34612
20.0685	1.67984	20.0685	1.76881	20.0685	2.38623
20.0852	1.69798	20.0852	1.76816	20.0852	2.42296
20.102	1.71059	20.102	1.79931	20.102	2.40107
20.1187	1.7154	20.1187	1.77705	20.1187	2.37803
20.1354	1.67836	20.1354	1.78324	20.1354	2.392
20.1521	1.71744	20.1521	1.81399	20.1521	2.38623
20.1688	1.71197	20.1688	1.77201	20.1688	2.3397
20.1855	1.69656	20.1855	1.79989	20.1855	2.35991
20.2022	1.68353	20.2022	1.76557	20.2022	2.35369
20.2189	1.73931	20.2189	1.77391	20.2189	2.36114
20.2356	1.71403	20.2356	1.77643	20.2356	2.37921
20.2524	1.75079	20.2524	1.76098	20.2524	2.38739
20.2691	1.69727	20.2691	1.78507	20.2691	2.32924
20.2858	1.75079	20.2858	1.79523	20.2858	2.38274
20.3025	1.74509	20.3025	1.78749	20.3025	2.34739
20.3192	1.71608	20.3192	1.78689	20.3192	2.35619
20.3359	1.71676	20.3359	1.75497	20.3359	2.36603
20.3526	1.73996	20.3526	1.76557	20.3526	2.35494
20.3693	1.70713	20.3693	1.79757	20.3693	2.40107
20.3861	1.72818	20.3861	1.76622	20.3861	2.33711
20.4028	1.72818	20.4028	1.79346	20.4028	2.38855
20.4195	1.70782	20.4195	1.76687	20.4195	2.38507
20.4362	1.73214	20.4362	1.7887	20.4362	2.40554
20.4529	1.72885	20.4529	1.79582	20.4529	2.39429
20.4696	1.69869	20.4696	1.78568	20.4696	2.36846
20.4863	1.73737	20.4863	1.77954	20.4863	2.36846
20.503	1.71472	20.503	1.78016	20.503	2.34866
20.5197	1.74317	20.5197	1.75833	20.5197	2.40331
20.5365	1.7154	20.5365	1.80334	20.5365	2.41106
20.5532	1.74317	20.5532	1.78689	20.5532	2.35991
20.5699	1.73149	20.5699	1.79582	20.5699	2.39882
20.5866	1.73214	20.5866	1.77892	20.5866	2.32658
20.6033	1.70573	20.6033	1.77892	20.6033	2.38156
20.62	1.7215	20.62	1.80277	20.62	2.31305
20.6367	1.7215	20.6367	1.7814	20.6367	2.38039
20.6534	1.72752	20.6534	1.76492	20.6534	2.36725
20.6701	1.71266	20.6701	1.80277	20.6701	2.37684
20.6869	1.74317	20.6869	1.79109	20.6869	2.41651
20.7036	1.71335	20.7036	1.7783	20.7036	2.39882
20.7203	1.75704	20.7203	1.75565	20.7203	2.37566
20.737	1.74125	20.737	1.80047	20.737	2.36603
20.7537	1.73346	20.7537	1.78016	20.7537	2.392
20.7704	1.71676	20.7704	1.80334	20.7704	2.38739
20.7871	1.73411	20.7871	1.77137	20.7871	2.36846
20.8038	1.70363	20.8038	1.77391	20.8038	2.36967
20.8206	1.70782	20.8206	1.80105	20.8206	2.36603
20.8373	1.73542	20.8373	1.78689	20.8373	2.35867
20.854	1.71676	20.854	1.77073	20.854	2.38855
20.8707	1.71266	20.8707	1.80448	20.8707	2.36114
20.8874	1.74381	20.8874	1.7881	20.8874	2.35369
20.9041	1.71676	20.9041	1.78629	20.9041	2.38156
20.9208	1.71266	20.9208	1.7887	20.9208	2.35991
20.9375	1.74445	20.9375	1.79931	20.9375	2.41325
20.9542	1.7632	20.9542	1.7783	20.9542	2.38391
20.9709	1.72752	20.9709	1.77892	20.9709	2.45085
20.9877	1.74445	20.9877	1.76622	20.9877	2.3897
21.0044	1.72285	21.0044	1.79109	21.0044	2.36725
21.0211	1.7154	21.0211	1.80391	21.0211	2.36481
21.0378	1.74381	21.0378	1.78568	21.0378	2.39315
21.0545	1.72752	21.0545	1.80674	21.0545	2.35619
21.0712	1.76988	21.0712	1.77009	21.0712	2.41867
21.0879	1.72083	21.0879	1.81011	21.0879	2.38739
21.1046	1.71948	21.1046	1.78568	21.1046	2.3897
21.1213	1.73542	21.1213	1.79405	21.1213	2.40665
21.1381	1.73346	21.1381	1.80277	21.1381	2.37803
21.1548	1.72619	21.1548	1.78507	21.1548	2.3897
21.1715	1.68719	21.1715	1.79582	21.1715	2.38507
21.1882	1.74381	21.1882	1.76622	21.1882	2.37803
21.2049	1.73866	21.2049	1.79287	21.2049	2.37921
21.2216	1.74381	21.2216	1.77517	21.2216	2.37446
21.2383	1.7533	21.2383	1.77454	21.2383	2.36603
21.255	1.73017	21.255	1.78201	21.255	2.34612
21.2718	1.75455	21.2718	1.77517	21.2718	2.37684
21.2885	1.71676	21.2885	1.76622	21.2885	2.41215
21.3052	1.747	21.3052	1.78689	21.3052	2.38739
21.3219	1.71812	21.3219	1.7964	21.3219	2.31715
21.3386	1.72619	21.3386	1.80277	21.3386	2.37327
21.3553	1.73607	21.3553	1.77768	21.3553	2.39429
21.372	1.73476	21.372	1.79049	21.372	2.40996
21.3887	1.73802	21.3887	1.77137	21.3887	2.41106
21.4054	1.73996	21.4054	1.76427	21.4054	2.33841
21.4221	1.71744	21.4221	1.77643	21.4221	2.35991
21.4389	1.72885	21.4389	1.76492	21.4389	2.39882
21.4556	1.747	21.4556	1.77264	21.4556	2.35619
21.4723	1.70643	21.4723	1.79464	21.4723	2.43246
21.489	1.75828	21.489	1.80391	21.489	2.35991
21.5057	1.73411	21.5057	1.77454	21.5057	2.38156
21.5224	1.76503	21.5224	1.75632	21.5224	2.39656
21.5391	1.7558	21.5391	1.77517	21.5391	2.41434
21.5558	1.75518	21.5558	1.77892	21.5558	2.42082
21.5725	1.77108	21.5725	1.79873	21.5725	2.40219
21.5893	1.72419	21.5893	1.7893	21.5893	2.38507
21.606	1.74189	21.606	1.78385	21.606	2.38274
21.6227	1.74763	21.6227	1.79346	21.6227	2.38391
21.6394	1.73542	21.6394	1.79582	21.6394	2.38623
21.6561	1.73931	21.6561	1.7783	21.6561	2.39315
21.6728	1.74125	21.6728	1.7783	21.6728	2.3345
21.6895	1.79161	21.6895	1.77009	21.6895	2.41325
21.7062	1.75518	21.7062	1.80561	21.7062	2.35118
21.723	1.69656	21.723	1.79287	21.723	2.38274
21.7397	1.74381	21.7397	1.78385	21.7397	2.41542
21.7564	1.73737	21.7564	1.78324	21.7564	2.392
21.7731	1.73149	21.7731	1.79873	21.7731	2.38507
21.7898	1.73214	21.7898	1.77454	21.7898	2.40996
21.8065	1.75828	21.8065	1.77643	21.8065	2.35118
21.8232	1.7558	21.8232	1.77137	21.8232	2.38274
21.8399	1.74763	21.8399	1.80047	21.8399	2.35369
21.8566	1.75704	21.8566	1.79405	21.8566	2.34356
21.8734	1.72552	21.8734	1.80505	21.8734	2.40665
21.8901	1.72885	21.8901	1.79582	21.8901	2.392
21.9068	1.76381	21.9068	1.75294	21.9068	2.36359
21.9235	1.76013	21.9235	1.78629	21.9235	2.31851
21.9402	1.77288	21.9402	1.79757	21.9402	2.41325
21.9569	1.78526	21.9569	1.81782	21.9569	2.38391
21.9736	1.71197	21.9736	1.78689	21.9736	2.38855
21.9903	1.74953	21.9903	1.79405	21.9903	2.35494
22.007	1.74573	22.007	1.79169	22.007	2.37921
22.0238	1.71266	22.0238	1.80219	22.0238	2.40107
22.0405	1.74317	22.0405	1.78507	22.0405	2.36846
22.0572	1.70782	22.0572	1.79464	22.0572	2.3897
22.0739	1.74317	22.0739	1.78568	22.0739	2.42082
22.0906	1.77048	22.0906	1.79049	22.0906	2.38855
22.1073	1.76381	22.1073	1.77391	22.1073	2.34099
22.124	1.74827	22.124	1.81178	22.124	2.38623
22.1407	1.76746	22.1407	1.78507	22.1407	2.39656
22.1575	1.73411	22.1575	1.79109	22.1575	2.38039
22.1742	1.77048	22.1742	1.7899	22.1742	2.38391
22.1909	1.75205	22.1909	1.77954	22.1909	2.38623
22.2076	1.7589	22.2076	1.80899	22.2076	2.39656
22.2243	1.73931	22.2243	1.78568	22.2243	2.40107
22.241	1.74636	22.241	1.78385	22.241	2.3897
22.2577	1.75704	22.2577	1.79405	22.2577	2.392
22.2744	1.76198	22.2744	1.79989	22.2744	2.392
22.2911	1.76746	22.2911	1.78324	22.2911	2.43661
22.3078	1.73672	22.3078	1.77264	22.3078	2.40554
22.3246	1.76686	22.3246	1.78507	22.3246	2.43558
22.3413	1.7589	22.3413	1.77264	22.3413	2.45185
22.358	1.76381	22.358	1.77517	22.358	2.39656
22.3747	1.73996	22.3747	1.8232	22.3747	2.40554
22.3914	1.76927	22.3914	1.78446	22.3914	2.36603
22.4081	1.71812	22.4081	1.79873	22.4081	2.37803
22.4248	1.77586	22.4248	1.78568	22.4248	2.38039
22.4415	1.73866	22.4415	1.78568	22.4415	2.37921
22.4582	1.73802	22.4582	1.7758	22.4582	2.44582
22.475	1.74189	22.475	1.79405	22.475	2.38623
22.4917	1.74827	22.4917	1.75966	22.4917	2.37566
22.5084	1.7406	22.5084	1.80391	22.5084	2.43454
22.5251	1.76198	22.5251	1.76816	22.5251	2.41542
22.5418	1.77407	22.5418	1.79346	22.5418	2.40443
22.5585	1.7558	22.5585	1.75565	22.5585	2.42296
22.5752	1.74573	22.5752	1.79169	22.5752	2.45583
22.5919	1.72619	22.5919	1.79169	22.5919	2.37803
22.6087	1.74827	22.6087	1.7887	22.6087	2.39315
22.6254	1.7589	22.6254	1.78201	22.6254	2.41106
22.6421	1.78874	22.6421	1.81509	22.6421	2.392
22.6588	1.747	22.6588	1.80618	22.6588	2.39315
22.6755	1.74125	22.6755	1.79582	22.6755	2.41542
22.6922	1.73737	22.6922	1.79582	22.6922	2.37446
22.7089	1.75518	22.7089	1.79699	22.7089	2.40107
22.7256	1.7533	22.7256	1.78749	22.7256	2.41867
22.7423	1.75828	22.7423	1.80047	22.7423	2.36481
22.759	1.76136	22.759	1.80843	22.759	2.39429
22.7758	1.78235	22.7758	1.76687	22.7758	2.40776
22.7925	1.76746	22.7925	1.81673	22.7925	2.39429
22.8092	1.7489	22.8092	1.79109	22.8092	2.36846
22.8259	1.76867	22.8259	1.79989	22.8259	2.40331
22.8426	1.78235	22.8426	1.79757	22.8426	2.39429
22.8593	1.75828	22.8593	1.80899	22.8593	2.36846
22.876	1.77407	22.876	1.78324	22.876	2.40219
22.8927	1.76988	22.8927	1.80047	22.8927	2.41542
22.9095	1.78584	22.9095	1.80334	22.9095	2.35867
22.9262	1.77705	22.9262	1.81011	22.9262	2.43454
22.9429	1.75205	22.9429	1.77454	22.9429	2.40996
22.9596	1.76807	22.9596	1.79405	22.9596	2.40107
22.9763	1.76013	22.9763	1.7964	22.9763	2.41651
22.993	1.77764	22.993	1.79873	22.993	2.3897
23.0097	1.80124	23.0097	1.80618	23.0097	2.42615
23.0264	1.75079	23.0264	1.80787	23.0264	2.38274
23.0432	1.74827	23.0432	1.82585	23.0432	2.3897
23.0599	1.78117	23.0599	1.78568	23.0599	2.43764
23.0766	1.76564	23.0766	1.81011	23.0766	2.37803
23.0933	1.74381	23.0933	1.7881	23.0933	2.37446
23.11	1.77823	23.11	1.80448	23.11	2.37566
23.1267	1.75079	23.1267	1.81233	23.1267	2.38507
23.1434	1.76136	23.1434	1.80899	23.1434	2.42931
23.1601	1.75079	23.1601	1.79582	23.1601	2.37684
23.1768	1.76503	23.1768	1.79109	23.1768	2.40107
23.1935	1.77941	23.1935	1.79873	23.1935	2.41434
23.2103	1.75016	23.2103	1.77892	23.2103	2.38391
23.227	1.75828	23.227	1.81998	23.227	2.39769
23.2437	1.71744	23.2437	1.79989	23.2437	2.39429
23.2604	1.76013	23.2604	1.80391	23.2604	2.42189
23.2771	1.77764	23.2771	1.79169	23.2771	2.42296
23.2938	1.77288	23.2938	1.7887	23.2938	2.42082
23.3105	1.76746	23.3105	1.81673	23.3105	2.38039
23.3272	1.75393	23.3272	1.80334	23.3272	2.42615
23.3439	1.77645	23.3439	1.80787	23.3439	2.42402
23.3607	1.78117	23.3607	1.80047	23.3607	2.3897
23.3774	1.76625	23.3774	1.78446	23.3774	2.43036
23.3941	1.7632	23.3941	1.77517	23.3941	2.3897
23.4108	1.7406	23.4108	1.79873	23.4108	2.38739
23.4275	1.76927	23.4275	1.79757	23.4275	2.41867
23.4442	1.79161	23.4442	1.77264	23.4442	2.4335
23.4609	1.73996	23.4609	1.80674	23.4609	2.4685
23.4776	1.79218	23.4776	1.80334	23.4776	2.39656
23.4944	1.74509	23.4944	1.80955	23.4944	2.41215
23.5111	1.75952	23.5111	1.77264	23.5111	2.43246
23.5278	1.75393	23.5278	1.81344	23.5278	2.46075
23.5445	1.76867	23.5445	1.80505	23.5445	2.42615
23.5612	1.76136	23.5612	1.80899	23.5612	2.39315
23.5779	1.75704	23.5779	1.80219	23.5779	2.42082
23.5946	1.76686	23.5946	1.82213	23.5946	2.43141
23.6113	1.75079	23.6113	1.81178	23.6113	2.40996
23.628	1.75393	23.628	1.78629	23.628	2.40554
23.6447	1.79104	23.6447	1.80561	23.6447	2.37566
23.6615	1.8057	23.6615	1.80391	23.6615	2.43661
23.6782	1.77705	23.6782	1.78385	23.6782	2.41542
23.6949	1.72285	23.6949	1.76881	23.6949	2.45484
23.7116	1.76442	23.7116	1.82848	23.7116	2.37446
23.7283	1.74509	23.7283	1.7758	23.7283	2.42296
23.745	1.76564	23.745	1.77768	23.745	2.39656
23.7617	1.76136	23.7617	1.80448	23.7617	2.43558
23.7784	1.76136	23.7784	1.79931	23.7784	2.40219
23.7951	1.74189	23.7951	1.78568	23.7951	2.41325
23.8119	1.73083	23.8119	1.79109	23.8119	2.3897
23.8286	1.78059	23.8286	1.79049	23.8286	2.4272
23.8453	1.78117	23.8453	1.7899	23.8453	2.40665
23.862	1.77048	23.862	1.7887	23.862	2.36603
23.8787	1.76381	23.8787	1.81233	23.8787	2.40443
23.8954	1.76564	23.8954	1.79109	23.8954	2.41325
23.9121	1.78	23.9121	1.79346	23.9121	2.43141
23.9288	1.73672	23.9288	1.80787	23.9288	2.44481
23.9456	1.77348	23.9456	1.79346	23.9456	2.41974
23.9623	1.73149	23.9623	1.81454	23.9623	2.40107
23.979	1.7558	23.979	1.80618	23.979	2.40219
23.9957	1.77348	23.9957	1.78324	23.9957	2.3897
24.0124	1.76867	24.0124	1.7964	24.0124	2.42189
24.0291	1.75455	24.0291	1.81178	24.0291	2.42826
24.0458	1.7406	24.0458	1.82213	24.0458	2.4272
24.0625	1.76625	24.0625	1.80731	24.0625	2.39882
24.0792	1.7632	24.0792	1.81289	24.0792	2.40219
24.096	1.74636	24.096	1.82106	24.096	2.43764
24.1127	1.76686	24.1127	1.78568	24.1127	2.43868
24.1294	1.76136	24.1294	1.80955	24.1294	2.40554
24.1461	1.77705	24.1461	1.79815	24.1461	2.38039
24.1628	1.75952	24.1628	1.79757	24.1628	2.4397
24.1795	1.75952	24.1795	1.80047	24.1795	2.41215
24.1962	1.76564	24.1962	1.7964	24.1962	2.41434
24.2129	1.71948	24.2129	1.8189	24.2129	2.39315
24.2296	1.7406	24.2296	1.76164	24.2296	2.43764
24.2464	1.78468	24.2464	1.79109	24.2464	2.40665
24.2631	1.79276	24.2631	1.81836	24.2631	2.4335
24.2798	1.77048	24.2798	1.80391	24.2798	2.46172
24.2965	1.76807	24.2965	1.79287	24.2965	2.41974
24.3132	1.75079	24.3132	1.8189	24.3132	2.46367
24.3299	1.78584	24.3299	1.83109	24.3299	2.44683
24.3466	1.74445	24.3466	1.79815	24.3466	2.39769
24.3633	1.77407	24.3633	1.80219	24.3633	2.4272
24.3801	1.75455	24.3801	1.80505	24.3801	2.36114
24.3968	1.78235	24.3968	1.8248	24.3968	2.37684
24.4135	1.73607	24.4135	1.79989	24.4135	2.41974
24.4302	1.76625	24.4302	1.80105	24.4302	2.42082
24.4469	1.76198	24.4469	1.80674	24.4469	2.42189
24.4636	1.74445	24.4636	1.77954	24.4636	2.40776
24.4803	1.76625	24.4803	1.79989	24.4803	2.45583
24.497	1.78	24.497	1.82901	24.497	2.43036
24.5137	1.72285	24.5137	1.80618	24.5137	2.43141
24.5304	1.7188	24.5304	1.80674	24.5304	2.44582
24.5472	1.73542	24.5472	1.79757	24.5472	2.42189
24.5639	1.76625	24.5639	1.81564	24.5639	2.39995
24.5806	1.74445	24.5806	1.80391	24.5806	2.4397
24.5973	1.73017	24.5973	1.80047	24.5973	2.44277
24.614	1.73737	24.614	1.80843	24.614	2.38739
24.6307	1.74827	24.6307	1.7899	24.6307	2.39543
24.6474	1.72552	24.6474	1.80277	24.6474	2.40331
24.6641	1.72419	24.6641	1.78201	24.6641	2.35743
24.6808	1.74573	24.6808	1.78629	24.6808	2.40554
24.6976	1.75952	24.6976	1.79931	24.6976	2.42402
24.7143	1.74636	24.7143	1.79815	24.7143	2.40996
24.731	1.7533	24.731	1.8248	24.731	2.45285
24.7477	1.7841	24.7477	1.80561	24.7477	2.42826
24.7644	1.77288	24.7644	1.80505	24.7644	2.44379
24.7811	1.7406	24.7811	1.80391	24.7811	2.40665
24.7978	1.77108	24.7978	1.77954	24.7978	2.42296
24.8145	1.77882	24.8145	1.82373	24.8145	2.44073
24.8313	1.747	24.8313	1.83213	24.8313	2.42402
24.848	1.74636	24.848	1.80105	24.848	2.38274
24.8647	1.71403	24.8647	1.79815	24.8647	2.44379
24.8814	1.78	24.8814	1.79405	24.8814	2.43558
24.8981	1.7558	24.8981	1.78446	24.8981	2.44784
24.9148	1.77527	24.9148	1.80047	24.9148	2.44683
24.9315	1.78526	24.9315	1.80277	24.9315	2.42296
24.9482	1.78235	24.9482	1.80955	24.9482	2.44582
24.9649	1.74509	24.9649	1.81178	24.9649	2.41106
24.9816	1.7632	24.9816	1.78568	24.9816	2.40665
24.9984	1.72352	24.9984	1.80674	24.9984	2.42402
25.0151	1.77882	25.0151	1.82901	25.0151	2.41106
25.0318	1.7188	25.0318	1.82848	25.0318	2.4272
25.0485	1.72951	25.0485	1.83109	25.0485	2.41106
25.0652	1.72885	25.0652	1.81782	25.0652	2.43454
25.0819	1.73542	25.0819	1.80955	25.0819	2.41215
25.0986	1.77645	25.0986	1.81454	25.0986	2.44481
25.1153	1.75828	25.1153	1.79989	25.1153	2.40996
25.132	1.78117	25.132	1.81673	25.132	2.42615
25.1488	1.74381	25.1488	1.81233	25.1488	2.392
25.1655	1.75393	25.1655	1.81564	25.1655	2.41759
25.1822	1.75205	25.1822	1.79815	25.1822	2.45484
25.1989	1.73931	25.1989	1.81727	25.1989	2.40219
25.2156	1.72619	25.2156	1.80843	25.2156	2.39315
25.2323	1.73542	25.2323	1.79989	25.2323	2.42615
25.249	1.73346	25.249	1.79405	25.249	2.40107
25.2658	1.73346	25.2658	1.80561	25.2658	2.44885
25.2825	1.75642	25.2825	1.81836	25.2825	2.44277
25.2992	1.73802	25.2992	1.80219	25.2992	2.42082
25.3159	1.76564	25.3159	1.81344	25.3159	2.45285
25.3326	1.76198	25.3326	1.80047	25.3326	2.41759
25.3493	1.75766	25.3493	1.81123	25.3493	2.43246
25.366	1.75205	25.366	1.79757	25.366	2.41542
25.3827	1.71744	25.3827	1.81509	25.3827	2.38507
25.3994	1.73996	25.3994	1.81782	25.3994	2.41651
25.4161	1.75016	25.4161	1.80561	25.4161	2.44683
25.4329	1.75828	25.4329	1.79109	25.4329	2.41974
25.4496	1.74189	25.4496	1.80843	25.4496	2.3897
25.4663	1.76988	25.4663	1.8232	25.4663	2.44481
25.483	1.74445	25.483	1.79989	25.483	2.44683
25.4997	1.72951	25.4997	1.80561	25.4997	2.43661
25.5164	1.75828	25.5164	1.82532	25.5164	2.39882
25.5331	1.77586	25.5331	1.79989	25.5331	2.40219
25.5498	1.72619	25.5498	1.78201	25.5498	2.43036
25.5665	1.72352	25.5665	1.79287	25.5665	2.42826
25.5833	1.75079	25.5833	1.83776	25.5833	2.40996
25.6	1.74763	25.6	1.79989	25.6	2.38507
25.6167	1.7489	25.6167	1.82691	25.6167	2.38623
25.6334	1.75518	25.6334	1.81618	25.6334	2.43764
25.6501	1.73346	25.6501	1.79989	25.6501	2.4335
25.6668	1.73346	25.6668	1.79815	25.6668	2.44683
25.6835	1.74125	25.6835	1.82267	25.6835	2.43558
25.7002	1.76136	25.7002	1.83005	25.7002	2.40776
25.717	1.75766	25.717	1.79405	25.717	2.392
25.7337	1.72352	25.7337	1.81454	25.7337	2.41974
25.7504	1.73607	25.7504	1.82267	25.7504	2.44481
25.7671	1.75518	25.7671	1.81673	25.7671	2.39882
25.7838	1.73607	25.7838	1.80787	25.7838	2.43764
25.8005	1.72686	25.8005	1.84229	25.8005	2.4335
25.8172	1.76746	25.8172	1.82848	25.8172	2.41106
25.8339	1.75142	25.8339	1.80561	25.8339	2.42931
25.8506	1.76136	25.8506	1.79405	25.8506	2.38739
25.8673	1.72951	25.8673	1.81123	25.8673	2.43764
25.8841	1.73476	25.8841	1.80955	25.8841	2.41974
25.9008	1.73411	25.9008	1.79405	25.9008	2.44379
25.9175	1.7489	25.9175	1.82213	25.9175	2.41434
25.9342	1.73542	25.9342	1.80219	25.9342	2.43454
25.9509	1.74827	25.9509	1.82848	25.9509	2.38507
25.9676	1.76442	25.9676	1.81998	25.9676	2.42189
25.9843	1.73737	25.9843	1.82585	25.9843	2.43141
26.001	1.7188	26.001	1.77954	26.001	2.44073
26.0177	1.74317	26.0177	1.80334	26.0177	2.39995
26.0345	1.7632	26.0345	1.80843	26.0345	2.41974
26.0512	1.72015	26.0512	1.80674	26.0512	2.41325
26.0679	1.77407	26.0679	1.80391	26.0679	2.43141
26.0846	1.75393	26.0846	1.82585	26.0846	2.39543
26.1013	1.72352	26.1013	1.79757	26.1013	2.41106
26.118	1.74573	26.118	1.82426	26.118	2.41759
26.1347	1.75455	26.1347	1.79757	26.1347	2.40107
26.1514	1.73802	26.1514	1.79405	26.1514	2.39429
26.1682	1.75766	26.1682	1.81178	26.1682	2.37803
26.1849	1.69585	26.1849	1.79287	26.1849	2.45484
26.2016	1.78874	26.2016	1.82532	26.2016	2.42189
26.2183	1.7489	26.2183	1.84078	26.2183	2.45384
26.235	1.73214	26.235	1.79523	26.235	2.41325
26.2517	1.75016	26.2517	1.83213	26.2517	2.42931
26.2684	1.75518	26.2684	1.80674	26.2684	2.40996
26.2851	1.7632	26.2851	1.81782	26.2851	2.42615
26.3018	1.76013	26.3018	1.82213	26.3018	2.41215
26.3186	1.72083	26.3186	1.80843	26.3186	2.4335
26.3353	1.71676	26.3353	1.81233	26.3353	2.38855
26.352	1.76564	26.352	1.81233	26.352	2.36846
26.3687	1.72285	26.3687	1.81233	26.3687	2.39543
26.3854	1.73149	26.3854	1.81454	26.3854	2.4272
26.4021	1.73607	26.4021	1.83005	26.4021	2.38855
26.4188	1.7489	26.4188	1.81509	26.4188	2.43558
26.4355	1.74636	26.4355	1.79523	26.4355	2.38623
26.4522	1.72419	26.4522	1.79815	26.4522	2.37446
26.469	1.74509	26.469	1.80674	26.469	2.37566
26.4857	1.7406	26.4857	1.81399	26.4857	2.38623
26.5024	1.73214	26.5024	1.81673	26.5024	2.42189
26.5191	1.72083	26.5191	1.78324	26.5191	2.4335
26.5358	1.74381	26.5358	1.82213	26.5358	2.38507
26.5525	1.73542	26.5525	1.8216	26.5525	2.44885
26.5692	1.71812	26.5692	1.83521	26.5692	2.41759
26.5859	1.73607	26.5859	1.82373	26.5859	2.40107
26.6027	1.73017	26.6027	1.80219	26.6027	2.36359
26.6194	1.74636	26.6194	1.84129	26.6194	2.39656
26.6361	1.7489	26.6361	1.79873	26.6361	2.4272
26.6528	1.72285	26.6528	1.81289	26.6528	2.38623
26.6695	1.74573	26.6695	1.80219	26.6695	2.4397
26.6862	1.73737	26.6862	1.81618	26.6862	2.37803
26.7029	1.73542	26.7029	1.82796	26.7029	2.39769
26.7196	1.73017	26.7196	1.81564	26.7196	2.40996
26.7363	1.72015	26.7363	1.81998	26.7363	2.42082
26.7531	1.73672	26.7531	1.83316	26.7531	2.42296
26.7698	1.75205	26.7698	1.82901	26.7698	2.41106
26.7865	1.73802	26.7865	1.82267	26.7865	2.43246
26.8032	1.69154	26.8032	1.81344	26.8032	2.4272
26.8199	1.74189	26.8199	1.80448	26.8199	2.37921
26.8366	1.73411	26.8366	1.82901	26.8366	2.41325
26.8533	1.72752	26.8533	1.79989	26.8533	2.39429
26.87	1.71676	26.87	1.83161	26.87	2.41434
26.8867	1.76686	26.8867	1.8189	26.8867	2.40554
26.9034	1.71335	26.9034	1.81836	26.9034	2.43141
26.9202	1.73149	26.9202	1.8216	26.9202	2.45384
26.9369	1.72015	26.9369	1.82373	26.9369	2.40554
26.9536	1.73931	26.9536	1.8189	26.9536	2.44481
26.9703	1.69442	26.9703	1.81782	26.9703	2.37566
26.987	1.71266	26.987	1.83776	26.987	2.42615
27.0037	1.72686	27.0037	1.81233	27.0037	2.4397
27.0204	1.69513	27.0204	1.82267	27.0204	2.39315
27.0371	1.72486	27.0371	1.81509	27.0371	2.42296
27.0539	1.74509	27.0539	1.83674	27.0539	2.40219
27.0706	1.71744	27.0706	1.82052	27.0706	2.41542
27.0873	1.73996	27.0873	1.83623	27.0873	2.36846
27.104	1.74189	27.104	1.83776	27.104	2.41215
27.1207	1.7406	27.1207	1.81998	27.1207	2.41542
27.1374	1.71812	27.1374	1.82638	27.1374	2.40776
27.1541	1.71403	27.1541	1.80899	27.1541	2.43764
27.1708	1.75205	27.1708	1.79989	27.1708	2.40665
27.1875	1.72352	27.1875	1.79169	27.1875	2.42615
27.2042	1.70152	27.2042	1.81509	27.2042	2.392
27.221	1.70852	27.221	1.79989	27.221	2.37446
27.2377	1.75455	27.2377	1.84625	27.2377	2.41651
27.2544	1.73542	27.2544	1.82638	27.2544	2.42189
27.2711	1.73866	27.2711	1.82267	27.2711	2.43454
27.2878	1.71948	27.2878	1.84179	27.2878	2.40443
27.3045	1.75455	27.3045	1.80618	27.3045	2.40331
27.3212	1.72752	27.3212	1.83623	27.3212	2.41759
27.3379	1.72083	27.3379	1.82052	27.3379	2.44683
27.3546	1.70293	27.3546	1.81399	27.3546	2.40443
27.3714	1.69226	27.3714	1.83623	27.3714	2.41325
27.3881	1.7215	27.3881	1.80277	27.3881	2.38739
27.4048	1.7406	27.4048	1.82106	27.4048	2.41215
27.4215	1.73996	27.4215	1.81782	27.4215	2.42931
27.4382	1.69656	27.4382	1.83623	27.4382	2.40443
27.4549	1.72486	27.4549	1.82796	27.4549	2.3897
27.4716	1.74763	27.4716	1.85065	27.4716	2.41542
27.4883	1.71266	27.4883	1.8347	27.4883	2.39769
27.5051	1.74125	27.5051	1.80448	27.5051	2.39882
27.5218	1.70852	27.5218	1.82585	27.5218	2.39429
27.5385	1.71744	27.5385	1.80674	27.5385	2.40331
27.5552	1.69798	27.5552	1.82267	27.5552	2.40107
27.5719	1.71059	27.5719	1.81836	27.5719	2.43246
27.5886	1.69798	27.5886	1.82426	27.5886	2.38391
27.6053	1.71197	27.6053	1.83623	27.6053	2.36481
27.622	1.70852	27.622	1.82373	27.622	2.40331
27.6388	1.7215	27.6388	1.81399	27.6388	2.38156
27.6555	1.72752	27.6555	1.79931	27.6555	2.40554
27.6722	1.72083	27.6722	1.81344	27.6722	2.39769
27.6889	1.71403	27.6889	1.80899	27.6889	2.41542
27.7056	1.70852	27.7056	1.82638	27.7056	2.40443
27.7223	1.74381	27.7223	1.82953	27.7223	2.41325
27.739	1.70293	27.739	1.8248	27.739	2.43764
27.7557	1.71059	27.7557	1.79699	27.7557	2.42931
27.7724	1.71608	27.7724	1.80047	27.7724	2.40776
27.7891	1.74763	27.7891	1.8232	27.7891	2.39882
27.8059	1.70433	27.8059	1.83161	27.8059	2.39769
27.8226	1.72015	27.8226	1.82953	27.8226	2.4335
27.8393	1.72619	27.8393	1.79873	27.8393	2.39315
27.856	1.6937	27.856	1.83316	27.856	2.38855
27.8727	1.72552	27.8727	1.80731	27.8727	2.3897
27.8894	1.73672	27.8894	1.81344	27.8894	2.37566
27.9061	1.71403	27.9061	1.79873	27.9061	2.37327
27.9228	1.73214	27.9228	1.83213	27.9228	2.42189
27.9396	1.7154	27.9396	1.81178	27.9396	2.39769
27.9563	1.67462	27.9563	1.82426	27.9563	2.37327
27.973	1.72015	27.973	1.82373	27.973	2.38274
27.9897	1.6791	27.9897	1.82373	27.9897	2.39995
28.0064	1.70293	28.0064	1.82848	28.0064	2.40107
28.0231	1.72352	28.0231	1.82426	28.0231	2.36481
28.0398	1.69656	28.0398	1.8521	28.0398	2.39429
28.0565	1.72486	28.0565	1.83161	28.0565	2.39543
28.0732	1.70082	28.0732	1.79989	28.0732	2.37327
28.09	1.7188	28.09	1.81289	28.09	2.37803
28.1067	1.68353	28.1067	1.83057	28.1067	2.38507
28.1234	1.72083	28.1234	1.82213	28.1234	2.41434
28.1401	1.70503	28.1401	1.82901	28.1401	2.41974
28.1568	1.70713	28.1568	1.83213	28.1568	2.38855
28.1735	1.70643	28.1735	1.84328	28.1735	2.41434
28.1902	1.68058	28.1902	1.83623	28.1902	2.392
28.2069	1.71059	28.2069	1.82106	28.2069	2.40996
28.2236	1.71744	28.2236	1.80787	28.2236	2.37803
28.2403	1.71948	28.2403	1.82953	28.2403	2.43141
28.2571	1.72818	28.2571	1.82848	28.2571	2.40554
28.2738	1.69442	28.2738	1.83623	28.2738	2.37327
28.2905	1.71266	28.2905	1.81836	28.2905	2.40443
28.3072	1.69082	28.3072	1.82106	28.3072	2.40107
28.3239	1.73476	28.3239	1.83623	28.3239	2.44885
28.3406	1.70363	28.3406	1.84772	28.3406	2.39429
28.3573	1.68864	28.3573	1.81178	28.3573	2.41974
28.374	1.73476	28.374	1.84625	28.374	2.42402
28.3908	1.71403	28.3908	1.83419	28.3908	2.38156
28.4075	1.70852	28.4075	1.82213	28.4075	2.41867
28.4242	1.72015	28.4242	1.81673	28.4242	2.392
28.4409	1.73672	28.4409	1.84078	28.4409	2.38855
28.4576	1.70293	28.4576	1.83978	28.4576	2.37803
28.4743	1.71948	28.4743	1.80843	28.4743	2.45185
28.491	1.72619	28.491	1.82426	28.491	2.39882
28.5077	1.69442	28.5077	1.82532	28.5077	2.41434
28.5244	1.69656	28.5244	1.84278	28.5244	2.41759
28.5411	1.70082	28.5411	1.84328	28.5411	2.38156
28.5579	1.70921	28.5579	1.82953	28.5579	2.39769
28.5746	1.74381	28.5746	1.82691	28.5746	2.3897
28.5913	1.71812	28.5913	1.81509	28.5913	2.35867
28.608	1.69727	28.608	1.81836	28.608	2.40443
28.6247	1.71335	28.6247	1.82585	28.6247	2.41651
28.6414	1.71948	28.6414	1.85354	28.6414	2.39769
28.6581	1.68426	28.6581	1.82796	28.6581	2.40219
28.6748	1.70573	28.6748	1.81998	28.6748	2.4335
28.6916	1.72352	28.6916	1.81782	28.6916	2.4272
28.7083	1.71812	28.7083	1.84328	28.7083	2.41325
28.725	1.71676	28.725	1.82638	28.725	2.39882
28.7417	1.67537	28.7417	1.83623	28.7417	2.38739
28.7584	1.66629	28.7584	1.82052	28.7584	2.40219
28.7751	1.70223	28.7751	1.82532	28.7751	2.43661
28.7918	1.70503	28.7918	1.81782	28.7918	2.39315
28.8085	1.71608	28.8085	1.8487	28.8085	2.37803
28.8253	1.67687	28.8253	1.85016	28.8253	2.40219
28.842	1.70782	28.842	1.8521	28.842	2.40776
28.8587	1.69656	28.8587	1.81564	28.8587	2.38739
28.8754	1.71197	28.8754	1.83367	28.8754	2.36114
28.8921	1.6791	28.8921	1.80391	28.8921	2.47233
28.9088	1.73017	28.9088	1.80277	28.9088	2.37803
28.9255	1.69513	28.9255	1.84527	28.9255	2.38507
28.9422	1.67312	28.9422	1.84919	28.9422	2.43661
28.9589	1.68279	28.9589	1.82796	28.9589	2.40665
28.9757	1.70152	28.9757	1.80731	28.9757	2.41434
28.9924	1.69009	28.9924	1.82532	28.9924	2.36846
29.0091	1.69009	29.0091	1.8347	29.0091	2.36114
29.0258	1.69226	29.0258	1.81673	29.0258	2.41974
29.0425	1.68573	29.0425	1.83057	29.0425	2.43454
29.0592	1.71335	29.0592	1.81289	29.0592	2.35991
29.0759	1.71608	29.0759	1.80505	29.0759	2.36725
29.0926	1.69585	29.0926	1.83725	29.0926	2.37327
29.1093	1.71059	29.1093	1.82585	29.1093	2.36114
29.126	1.69442	29.126	1.82373	29.126	2.41325
29.1428	1.70852	29.1428	1.84527	29.1428	2.39429
29.1595	1.68132	29.1595	1.82638	29.1595	2.39315
29.1762	1.6937	29.1762	1.81399	29.1762	2.37803
29.1929	1.6994	29.1929	1.82796	29.1929	2.39769
29.2096	1.73411	29.2096	1.82901	29.2096	2.35743
29.2263	1.70643	29.2263	1.83623	29.2263	2.35494
29.243	1.68353	29.243	1.84078	29.243	2.37446
29.2597	1.66399	29.2597	1.81233	29.2597	2.37327
29.2765	1.69513	29.2765	1.8189	29.2765	2.41325
29.2932	1.69656	29.2932	1.83367	29.2932	2.40443
29.3099	1.67462	29.3099	1.83674	29.3099	2.36114
29.3266	1.70643	29.3266	1.80618	29.3266	2.35867
29.3433	1.68646	29.3433	1.81509	29.3433	2.38623
29.36	1.70852	29.36	1.83005	29.36	2.40107
29.3767	1.69727	29.3767	1.80955	29.3767	2.39543
29.3934	1.67312	29.3934	1.8232	29.3934	2.37446
29.4101	1.67537	29.4101	1.84078	29.4101	2.40107
29.4269	1.69009	29.4269	1.83264	29.4269	2.3897
29.4436	1.67462	29.4436	1.82796	29.4436	2.38623
29.4603	1.70223	29.4603	1.82373	29.4603	2.41542
29.477	1.73214	29.477	1.84968	29.477	2.34739
29.4937	1.69154	29.4937	1.84576	29.4937	2.35743
29.5104	1.71948	29.5104	1.84078	29.5104	2.39995
29.5271	1.65624	29.5271	1.82426	29.5271	2.35991
29.5438	1.6994	29.5438	1.85641	29.5438	2.3897
29.5605	1.7188	29.5605	1.8347	29.5605	2.41215
29.5772	1.69798	29.5772	1.83264	29.5772	2.41759
29.594	1.685	29.594	1.82691	29.594	2.3397
29.6107	1.67537	29.6107	1.82691	29.6107	2.36725
29.6274	1.69442	29.6274	1.82848	29.6274	2.38507
29.6441	1.67984	29.6441	1.8189	29.6441	2.33841
29.6608	1.73017	29.6608	1.84821	29.6608	2.36603
29.6775	1.69798	29.6775	1.82426	29.6775	2.40996
29.6942	1.68279	29.6942	1.8189	29.6942	2.42082
29.7109	1.68573	29.7109	1.83521	29.7109	2.37327
29.7277	1.69442	29.7277	1.85113	29.7277	2.38623
29.7444	1.70713	29.7444	1.84028	29.7444	2.39656
29.7611	1.69082	29.7611	1.85594	29.7611	2.40776
29.7778	1.6791	29.7778	1.81782	29.7778	2.39882
29.7945	1.69082	29.7945	1.84229	29.7945	2.43246
29.8112	1.73866	29.8112	1.84968	29.8112	2.38274
29.8279	1.65072	29.8279	1.85113	29.8279	2.40219
29.8446	1.68058	29.8446	1.8545	29.8446	2.40219
29.8613	1.70643	29.8613	1.84527	29.8613	2.38156
29.8781	1.68058	29.8781	1.85065	29.8781	2.37446
29.8948	1.685	29.8948	1.84576	29.8948	2.4272
29.9115	1.67462	29.9115	1.84129	29.9115	2.35494
29.9282	1.68279	29.9282	1.85016	29.9282	2.41215
29.9449	1.69585	29.9449	1.82585	29.9449	2.40219
29.9616	1.66934	29.9616	1.82691	29.9616	2.40554
29.9783	1.66629	29.9783	1.86019	29.9783	2.38507
29.995	1.69226	29.995	1.83776	29.995	2.3897
30.0117	1.72752	30.0117	1.85402	30.0117	2.35619
30.0285	1.70293	30.0285	1.82426	30.0285	2.40665
30.0452	1.70782	30.0452	1.85016	30.0452	2.39769
30.0619	1.69226	30.0619	1.84821	30.0619	2.40776
30.0786	1.66858	30.0786	1.84625	30.0786	2.34739
30.0953	1.68864	30.0953	1.83521	30.0953	2.41106
30.112	1.69869	30.112	1.82848	30.112	2.39882
30.1287	1.67612	30.1287	1.82267	30.1287	2.39769
30.1454	1.66091	30.1454	1.8347	30.1454	2.40996
30.1622	1.68573	30.1622	1.83521	30.1622	2.392
30.1789	1.71266	30.1789	1.84477	30.1789	2.39543
30.1956	1.66858	30.1956	1.84229	30.1956	2.38391
30.2123	1.69656	30.2123	1.85306	30.2123	2.4272
30.229	1.66322	30.229	1.84968	30.229	2.41651
30.2457	1.70713	30.2457	1.79699	30.2457	2.40219
30.2624	1.67161	30.2624	1.83674	30.2624	2.39882
30.2791	1.69082	30.2791	1.84328	30.2791	2.34612
30.2958	1.70223	30.2958	1.84028	30.2958	2.42931
30.3126	1.67312	30.3126	1.86206	30.3126	2.36846
30.3293	1.69009	30.3293	1.83826	30.3293	2.4272
30.346	1.70223	30.346	1.83826	30.346	2.43036
30.3627	1.65072	30.3627	1.83623	30.3627	2.34228
30.3794	1.68132	30.3794	1.85972	30.3794	2.37327
30.3961	1.70433	30.3961	1.83725	30.3961	2.40443
30.4128	1.685	30.4128	1.84919	30.4128	2.38039
30.4295	1.65072	30.4295	1.83161	30.4295	2.36481
30.4462	1.68058	30.4462	1.82532	30.4462	2.39429
30.4629	1.68353	30.4629	1.85594	30.4629	2.37566
30.4797	1.67836	30.4797	1.84723	30.4797	2.42189
30.4964	1.65858	30.4964	1.85546	30.4964	2.392
30.5131	1.66091	30.5131	1.84078	30.5131	2.36846
30.5298	1.66091	30.5298	1.84328	30.5298	2.37566
30.5465	1.67085	30.5465	1.8248	30.5465	2.44277
30.5632	1.64834	30.5632	1.84576	30.5632	2.392
30.5799	1.66322	30.5799	1.85016	30.5799	2.41867
30.5966	1.6937	30.5966	1.83776	30.5966	2.40443
30.6134	1.66013	30.6134	1.86066	30.6134	2.392
30.6301	1.67836	30.6301	1.83367	30.6301	2.36725
30.6468	1.67161	30.6468	1.84625	30.6468	2.34356
30.6635	1.63622	30.6635	1.83978	30.6635	2.34992
30.6802	1.67984	30.6802	1.80618	30.6802	2.3897
30.6969	1.69154	30.6969	1.87304	30.6969	2.3897
30.7136	1.67312	30.7136	1.86253	30.7136	2.40331
30.7303	1.68206	30.7303	1.83316	30.7303	2.37566
30.747	1.70152	30.747	1.84527	30.747	2.41651
30.7638	1.68206	30.7638	1.83264	30.7638	2.36359
30.7805	1.62878	30.7805	1.81178	30.7805	2.40443
30.7972	1.63044	30.7972	1.84328	30.7972	2.36481
30.8139	1.61951	30.8139	1.81509	30.8139	2.37566
30.8306	1.66013	30.8306	1.82426	30.8306	2.36359
30.8473	1.66399	30.8473	1.8521	30.8473	2.36359
30.864	1.68792	30.864	1.85641	30.864	2.392
30.8807	1.63622	30.8807	1.83623	30.8807	2.34866
30.8974	1.69513	30.8974	1.84723	30.8974	2.37921
30.9141	1.6701	30.9141	1.84477	30.9141	2.34356
30.9309	1.68279	30.9309	1.83264	30.9309	2.41215
30.9476	1.64434	30.9476	1.84772	30.9476	2.392
30.9643	1.68792	30.9643	1.8487	30.9643	2.38274
30.981	1.68279	30.981	1.83109	30.981	2.40665
30.9977	1.6321	30.9977	1.81011	30.9977	2.41651
31.0144	1.66245	31.0144	1.83419	31.0144	2.3897
31.0311	1.66245	31.0311	1.85258	31.0311	2.39543
31.0478	1.67085	31.0478	1.83877	31.0478	2.40219
31.0646	1.65072	31.0646	1.84328	31.0646	2.36846
31.0813	1.66858	31.0813	1.8487	31.0813	2.39882
31.098	1.65388	31.098	1.83674	31.098	2.39882
31.1147	1.68279	31.1147	1.85594	31.1147	2.38623
31.1314	1.63867	31.1314	1.8347	31.1314	2.39769
31.1481	1.69869	31.1481	1.84821	31.1481	2.36359
31.1648	1.66013	31.1648	1.84527	31.1648	2.34228
31.1815	1.67984	31.1815	1.84968	31.1815	2.33711
31.1983	1.68646	31.1983	1.85689	31.1983	2.38391
31.215	1.68206	31.215	1.84428	31.215	2.38274
31.2317	1.67984	31.2317	1.85783	31.2317	2.39656
31.2484	1.6578	31.2484	1.84625	31.2484	2.35991
31.2651	1.6354	31.2651	1.84028	31.2651	2.40776
31.2818	1.66476	31.2818	1.83826	31.2818	2.37803
31.2985	1.66013	31.2985	1.85258	31.2985	2.37446
31.3152	1.67236	31.3152	1.83367	31.3152	2.38156
31.3319	1.6578	31.3319	1.8521	31.3319	2.40443
31.3486	1.66934	31.3486	1.8347	31.3486	2.36967
31.3654	1.61951	31.3654	1.85641	31.3654	2.34228
31.3821	1.69082	31.3821	1.83776	31.3821	2.35619
31.3988	1.64594	31.3988	1.83264	31.3988	2.32658
31.4155	1.64674	31.4155	1.84328	31.4155	2.37446
31.4322	1.65935	31.4322	1.83213	31.4322	2.38039
31.4489	1.64754	31.4489	1.83877	31.4489	2.37566
31.4656	1.68426	31.4656	1.85641	31.4656	2.39995
31.4823	1.66013	31.4823	1.83877	31.4823	2.40996
31.4991	1.68058	31.4991	1.82426	31.4991	2.40996
31.5158	1.64192	31.5158	1.86019	31.5158	2.41542
31.5325	1.65231	31.5325	1.85306	31.5325	2.38274
31.5492	1.68279	31.5492	1.84821	31.5492	2.36603
31.5659	1.66322	31.5659	1.87438	31.5659	2.392
31.5826	1.64674	31.5826	1.85546	31.5826	2.40107
31.5993	1.68279	31.5993	1.85016	31.5993	2.39315
31.616	1.63785	31.616	1.87705	31.616	2.40219
31.6327	1.65388	31.6327	1.83978	31.6327	2.38039
31.6495	1.66476	31.6495	1.83264	31.6495	2.36846
31.6662	1.6937	31.6662	1.85641	31.6662	2.32924
31.6829	1.62961	31.6829	1.85016	31.6829	2.38623
31.6996	1.62627	31.6996	1.83367	31.6996	2.41215
31.7163	1.64192	31.7163	1.86531	31.7163	2.41974
31.733	1.66705	31.733	1.84527	31.733	2.38739
31.7497	1.65702	31.7497	1.8545	31.7497	2.34866
31.7664	1.66245	31.7664	1.84179	31.7664	2.39656
31.7831	1.68864	31.7831	1.86943	31.7831	2.37684
31.7998	1.65151	31.7998	1.8521	31.7998	2.36846
31.8166	1.67387	31.8166	1.84428	31.8166	2.39995
31.8333	1.62036	31.8333	1.85689	31.8333	2.38156
31.85	1.62543	31.85	1.83623	31.85	2.39543
31.8667	1.61523	31.8667	1.84179	31.8667	2.39656
31.8834	1.64594	31.8834	1.85354	31.8834	2.39995
31.9001	1.65624	31.9001	1.85925	31.9001	2.33711
31.9168	1.61004	31.9168	1.86159	31.9168	2.37803
31.9335	1.65072	31.9335	1.82953	31.9335	2.40443
31.9503	1.64514	31.9503	1.86577	31.9503	2.38391
31.967	1.65858	31.967	1.85016	31.967	2.37803
31.9837	1.66168	31.9837	1.85689	31.9837	2.37921
32.0004	1.64914	32.0004	1.86019	32.0004	2.40219
32.0171	1.66782	32.0171	1.86669	32.0171	2.3897
32.0338	1.64594	32.0338	1.86897	32.0338	2.35619
32.0505	1.6321	32.0505	1.84723	32.0505	2.41651
32.0672	1.68279	32.0672	1.87438	32.0672	2.31987
32.0839	1.63458	32.0839	1.84674	32.0839	2.35743
32.1007	1.63044	32.1007	1.84278	32.1007	2.38739
32.1174	1.62206	32.1174	1.87304	32.1174	2.37684
32.1341	1.62543	32.1341	1.86669	32.1341	2.36725
32.1508	1.66091	32.1508	1.86066	32.1508	2.36359
32.1675	1.67161	32.1675	1.83264	32.1675	2.34612
32.1842	1.6403	32.1842	1.83419	32.1842	2.40331
32.2009	1.64993	32.2009	1.84328	32.2009	2.35991
32.2176	1.61523	32.2176	1.85306	32.2176	2.36114
32.2343	1.63293	32.2343	1.87124	32.2343	2.37446
32.2511	1.65858	32.2511	1.84821	32.2511	2.40443
32.2678	1.65231	32.2678	1.83367	32.2678	2.37446
32.2845	1.62878	32.2845	1.86943	32.2845	2.40219
32.3012	1.62627	32.3012	1.84723	32.3012	2.39543
32.3179	1.62121	32.3179	1.86943	32.3179	2.37327
32.3346	1.64434	32.3346	1.86438	32.3346	2.37087
32.3513	1.61351	32.3513	1.84028	32.3513	2.39315
32.368	1.65388	32.368	1.8487	32.368	2.39656
32.3847	1.63127	32.3847	1.8545	32.3847	2.39315
32.4015	1.61695	32.4015	1.82796	32.4015	2.39543
32.4182	1.67612	32.4182	1.85113	32.4182	2.39543
32.4349	1.66168	32.4349	1.84078	32.4349	2.37921
32.4516	1.64674	32.4516	1.85065	32.4516	2.36481
32.4683	1.64594	32.4683	1.86346	32.4683	2.39769
32.485	1.63375	32.485	1.87794	32.485	2.35619
32.5017	1.64914	32.5017	1.85306	32.5017	2.37566
32.5184	1.63704	32.5184	1.84428	32.5184	2.38274
32.5352	1.66399	32.5352	1.84576	32.5352	2.36603
32.5519	1.62543	32.5519	1.85831	32.5519	2.38623
32.5686	1.66399	32.5686	1.85972	32.5686	2.36237
32.5853	1.6578	32.5853	1.85016	32.5853	2.39995
32.602	1.65231	32.602	1.87033	32.602	2.39543
32.6187	1.62375	32.6187	1.83213	32.6187	2.3897
32.6354	1.62459	32.6354	1.87483	32.6354	2.37087
32.6521	1.64192	32.6521	1.85831	32.6521	2.37684
32.6688	1.63127	32.6688	1.86714	32.6688	2.36603
32.6855	1.65545	32.6855	1.84919	32.6855	2.38855
32.7023	1.66245	32.7023	1.88275	32.7023	2.37921
32.719	1.64754	32.719	1.85258	32.719	2.39882
32.7357	1.64514	32.7357	1.85831	32.7357	2.37803
32.7524	1.63293	32.7524	1.83316	32.7524	2.36237
32.7691	1.62036	32.7691	1.86714	32.7691	2.41106
32.7858	1.61351	32.7858	1.85925	32.7858	2.37327
32.8025	1.58219	32.8025	1.85546	32.8025	2.41434
32.8192	1.65545	32.8192	1.86066	32.8192	2.35118
32.8359	1.62543	32.8359	1.84028	32.8359	2.35743
32.8527	1.59589	32.8527	1.84772	32.8527	2.36846
32.8694	1.66245	32.8694	1.83725	32.8694	2.36481
32.8861	1.61351	32.8861	1.86253	32.8861	2.37446
32.9028	1.63375	32.9028	1.85306	32.9028	2.36603
32.9195	1.58772	32.9195	1.88362	32.9195	2.38274
32.9362	1.58772	32.9362	1.83978	32.9362	2.39315
32.9529	1.62121	32.9529	1.84674	32.9529	2.37087
32.9696	1.64434	32.9696	1.8487	32.9696	2.36967
32.9864	1.62711	32.9864	1.85546	32.9864	2.38039
33.0031	1.62627	33.0031	1.84428	33.0031	2.38623
33.0198	1.6578	33.0198	1.88145	33.0198	2.33188
33.0365	1.64754	33.0365	1.83419	33.0365	2.35991
33.0532	1.60742	33.0532	1.87124	33.0532	2.38156
33.0699	1.59858	33.0699	1.86206	33.0699	2.38739
33.0866	1.63375	33.0866	1.85498	33.0866	2.34484
33.1033	1.61004	33.1033	1.85925	33.1033	2.37684
33.12	1.59409	33.12	1.86253	33.12	2.39315
33.1367	1.63458	33.1367	1.86714	33.1367	2.4397
33.1535	1.62543	33.1535	1.83776	33.1535	2.36237
33.1702	1.59589	33.1702	1.87079	33.1702	2.39429
33.1869	1.62543	33.1869	1.86669	33.1869	2.38855
33.2036	1.61951	33.2036	1.85546	33.2036	2.39543
33.2203	1.59137	33.2203	1.87528	33.2203	2.35867
33.237	1.62961	33.237	1.86485	33.237	2.32924
33.2537	1.61866	33.2537	1.87528	33.2537	2.34612
33.2704	1.62121	33.2704	1.85831	33.2704	2.41215
33.2871	1.66168	33.2871	1.83927	33.2871	2.37684
33.3039	1.60917	33.3039	1.86852	33.3039	2.38739
33.3206	1.62291	33.3206	1.84028	33.3206	2.37327
33.3373	1.60214	33.3373	1.85736	33.3373	2.36481
33.354	1.60655	33.354	1.87394	33.354	2.4397
33.3707	1.64594	33.3707	1.88145	33.3707	2.41542
33.3874	1.64594	33.3874	1.8521	33.3874	2.37921
33.4041	1.62206	33.4041	1.85689	33.4041	2.38156
33.4208	1.63704	33.4208	1.85736	33.4208	2.34099
33.4376	1.61178	33.4376	1.86346	33.4376	2.37087
33.4543	1.62375	33.4543	1.86206	33.4543	2.41325
33.471	1.58955	33.471	1.84527	33.471	2.36359
33.4877	1.62543	33.4877	1.86714	33.4877	2.40554
33.5044	1.61609	33.5044	1.87033	33.5044	2.36603
33.5211	1.65231	33.5211	1.86159	33.5211	2.36481
33.5378	1.59589	33.5378	1.85972	33.5378	2.38855
33.5545	1.60214	33.5545	1.86485	33.5545	2.36481
33.5712	1.59137	33.5712	1.87214	33.5712	2.41759
33.588	1.6321	33.588	1.87838	33.588	2.38623
33.6047	1.57376	33.6047	1.86806	33.6047	2.34739
33.6214	1.61951	33.6214	1.86577	33.6214	2.39429
33.6381	1.60125	33.6381	1.85972	33.6381	2.37327
33.6548	1.6354	33.6548	1.8676	33.6548	2.40107
33.6715	1.63785	33.6715	1.87033	33.6715	2.39543
33.6882	1.5868	33.6882	1.86392	33.6882	2.39315
33.7049	1.61866	33.7049	1.85831	33.7049	2.36967
33.7216	1.61091	33.7216	1.87079	33.7216	2.41106
33.7384	1.63375	33.7384	1.87838	33.7384	2.39769
33.7551	1.59589	33.7551	1.88013	33.7551	2.36481
33.7718	1.63127	33.7718	1.85354	33.7718	2.37446
33.7885	1.61695	33.7885	1.87926	33.7885	2.39882
33.8052	1.61609	33.8052	1.87124	33.8052	2.36603
33.8219	1.59768	33.8219	1.87259	33.8219	2.38274
33.8386	1.64192	33.8386	1.89088	33.8386	2.36846
33.8553	1.60302	33.8553	1.86299	33.8553	2.36481
33.8721	1.61523	33.8721	1.85972	33.8721	2.3397
33.8888	1.56515	33.8888	1.86714	33.8888	2.32122
33.9055	1.60655	33.9055	1.8676	33.9055	2.36481
33.9222	1.56995	33.9222	1.83725	33.9222	2.36114
33.9389	1.60567	33.9389	1.86531	33.9389	2.3897
33.9556	1.58772	33.9556	1.86485	33.9556	2.3345
33.9723	1.62627	33.9723	1.85402	33.9723	2.39656
33.989	1.61178	33.989	1.88013	33.989	2.37566
34.0057	1.60302	34.0057	1.87926	34.0057	2.39315
34.0224	1.59046	34.0224	1.8521	34.0224	2.37921
34.0392	1.60917	34.0392	1.87483	34.0392	2.38039
34.0559	1.60655	34.0559	1.86066	34.0559	2.35494
34.0726	1.61091	34.0726	1.85736	34.0726	2.41215
34.0893	1.60125	34.0893	1.85594	34.0893	2.39769
34.106	1.60391	34.106	1.86897	34.106	2.35118
34.1227	1.58955	34.1227	1.87394	34.1227	2.34739
34.1394	1.63127	34.1394	1.86943	34.1394	2.34866
34.1561	1.58126	34.1561	1.85016	34.1561	2.392
34.1728	1.59046	34.1728	1.87169	34.1728	2.37684
34.1896	1.60302	34.1896	1.86299	34.1896	2.38391
34.2063	1.64594	34.2063	1.85113	34.2063	2.39882
34.223	1.60917	34.223	1.85925	34.223	2.36481
34.2397	1.6083	34.2397	1.87169	34.2397	2.38039
34.2564	1.61609	34.2564	1.88013	34.2564	2.40554
34.2731	1.6321	34.2731	1.87259	34.2731	2.3397
34.2898	1.58496	34.2898	1.86346	34.2898	2.41325
34.3065	1.62121	34.3065	1.87882	34.3065	2.37327
34.3233	1.58312	34.3233	1.85594	34.3233	2.43764
34.34	1.56128	34.34	1.88318	34.34	2.36967
34.3567	1.59046	34.3567	1.86897	34.3567	2.35743
34.3734	1.5794	34.3734	1.86206	34.3734	2.40996
34.3901	1.58219	34.3901	1.86299	34.3901	2.37566
34.4068	1.5868	34.4068	1.88101	34.4068	2.39429
34.4235	1.61609	34.4235	1.85972	34.4235	2.38039
34.4402	1.59499	34.4402	1.87169	34.4402	2.37566
34.4569	1.57091	34.4569	1.87169	34.4569	2.40554
34.4736	1.58404	34.4736	1.87124	34.4736	2.37087
34.4904	1.58404	34.4904	1.87304	34.4904	2.40107
34.5071	1.59947	34.5071	1.88749	34.5071	2.37087
34.5238	1.5554	34.5238	1.90729	34.5238	2.40996
34.5405	1.55242	34.5405	1.86897	34.5405	2.38507
34.5572	1.57281	34.5572	1.88491	34.5572	2.34992
34.5739	1.5794	34.5739	1.8545	34.5739	2.40996
34.5906	1.5794	34.5906	1.85972	34.5906	2.39543
34.6073	1.57752	34.6073	1.86113	34.6073	2.36846
34.6241	1.57846	34.6241	1.86669	34.6241	2.39429
34.6408	1.59858	34.6408	1.86852	34.6408	2.37803
34.6575	1.59679	34.6575	1.8487	34.6575	2.34992
34.6742	1.59947	34.6742	1.88275	34.6742	2.37684
34.6909	1.60302	34.6909	1.85498	34.6909	2.40219
34.7076	1.59947	34.7076	1.89879	34.7076	2.37803
34.7243	1.5868	34.7243	1.87214	34.7243	2.39882
34.741	1.60742	34.741	1.88188	34.741	2.38156
34.7578	1.58772	34.7578	1.87882	34.7578	2.40219
34.7745	1.59679	34.7745	1.87079	34.7745	2.40996
34.7912	1.60655	34.7912	1.86943	34.7912	2.34484
34.8079	1.56225	34.8079	1.89797	34.8079	2.34356
34.8246	1.60917	34.8246	1.85925	34.8246	2.38156
34.8413	1.61091	34.8413	1.86159	34.8413	2.40107
34.858	1.56128	34.858	1.88834	34.858	2.38855
34.8747	1.5554	34.8747	1.89299	34.8747	2.39543
34.8914	1.60567	34.8914	1.86897	34.8914	2.41542
34.9081	1.59137	34.9081	1.86988	34.9081	2.35118
34.9249	1.5444	34.9249	1.87079	34.9249	2.41759
34.9416	1.569	34.9416	1.86943	34.9416	2.37803
34.9583	1.53622	34.9583	1.85546	34.9583	2.39543
34.975	1.56995	34.975	1.86159	34.975	2.40996
34.9917	1.56322	34.9917	1.87572	34.9917	2.34228
35.0084	1.5554	35.0084	1.86714	35.0084	2.31715
35.0251	1.57091	35.0251	1.8862	35.0251	2.36359
35.0418	1.56612	35.0418	1.88448	35.0418	2.36359
35.0585	1.60214	35.0585	1.8992	35.0585	2.41106
35.0753	1.61091	35.0753	1.88663	35.0753	2.35991
35.092	1.59679	35.092	1.87617	35.092	2.36603
35.1087	1.63375	35.1087	1.87661	35.1087	2.36114
35.1254	1.61523	35.1254	1.86577	35.1254	2.37921
35.1421	1.55242	35.1421	1.86206	35.1421	2.38855
35.1588	1.53519	35.1588	1.84821	35.1588	2.36725
35.1755	1.56804	35.1755	1.88491	35.1755	2.43764
35.1922	1.60567	35.1922	1.87438	35.1922	2.36725
35.209	1.58496	35.209	1.85113	35.209	2.35619
35.2257	1.5603	35.2257	1.8676	35.2257	2.40107
35.2424	1.6083	35.2424	1.86988	35.2424	2.43141
35.2591	1.56322	35.2591	1.87882	35.2591	2.392
35.2758	1.57658	35.2758	1.88663	35.2758	2.42082
35.2925	1.55342	35.2925	1.87661	35.2925	2.41974
35.3092	1.56515	35.3092	1.86988	35.3092	2.38855
35.3259	1.57091	35.3259	1.85972	35.3259	2.32257
35.3426	1.56804	35.3426	1.86897	35.3426	2.38739
35.3593	1.61091	35.3593	1.86897	35.3593	2.35743
35.3761	1.56708	35.3761	1.85972	35.3761	2.39543
35.3928	1.54843	35.3928	1.87528	35.3928	2.37684
35.4095	1.56995	35.4095	1.86669	35.4095	2.42296
35.4262	1.5603	35.4262	1.87304	35.4262	2.34866
35.4429	1.55835	35.4429	1.87528	35.4429	2.3897
35.4596	1.60742	35.4596	1.87838	35.4596	2.37803
35.4763	1.63458	35.4763	1.87528	35.4763	2.37446
35.493	1.55835	35.493	1.8913	35.493	2.37921
35.5097	1.53725	35.5097	1.8862	35.5097	2.38156
35.5265	1.58033	35.5265	1.87838	35.5265	2.38274
35.5432	1.5794	35.5432	1.86392	35.5432	2.34356
35.5599	1.58126	35.5599	1.87438	35.5599	2.37087
35.5766	1.55342	35.5766	1.87214	35.5766	2.36603
35.5933	1.56708	35.5933	1.87661	35.5933	2.36967
35.61	1.58219	35.61	1.86714	35.61	2.38507
35.6267	1.57281	35.6267	1.86346	35.6267	2.38855
35.6434	1.56708	35.6434	1.86988	35.6434	2.3397
35.6602	1.59858	35.6602	1.86806	35.6602	2.37327
35.6769	1.59679	35.6769	1.85783	35.6769	2.3397
35.6936	1.55933	35.6936	1.88362	35.6936	2.39769
35.7103	1.57091	35.7103	1.87705	35.7103	2.40776
35.727	1.57564	35.727	1.86392	35.727	2.38274
35.7437	1.58219	35.7437	1.83927	35.7437	2.392
35.7604	1.62459	35.7604	1.87259	35.7604	2.36603
35.7771	1.51509	35.7771	1.89046	35.7771	2.38739
35.7938	1.59137	35.7938	1.88232	35.7938	2.37446
35.8106	1.58312	35.8106	1.86943	35.8106	2.40443
35.8273	1.57846	35.8273	1.86897	35.8273	2.38855
35.844	1.569	35.844	1.87394	35.844	2.39429
35.8607	1.54135	35.8607	1.87705	35.8607	2.38623
35.8774	1.53828	35.8774	1.87033	35.8774	2.39882
35.8941	1.54237	35.8941	1.87304	35.8941	2.34866
35.9108	1.57846	35.9108	1.86577	35.9108	2.37566
35.9275	1.56419	35.9275	1.87304	35.9275	2.35991
35.9442	1.55143	35.9442	1.87079	35.9442	2.38039
35.961	1.5868	35.961	1.88362	35.961	2.35118
35.9777	1.59589	35.9777	1.8545	35.9777	2.34739
35.9944	1.59589	35.9944	1.86806	35.9944	2.40219
36.0111	1.56225	36.0111	1.88448	36.0111	2.37446
36.0278	1.59679	36.0278	1.86897	36.0278	2.39769
36.0445	1.58496	36.0445	1.87794	36.0445	2.38623
36.0612	1.57281	36.0612	1.89424	36.0612	2.41434
36.0779	1.62206	36.0779	1.86159	36.0779	2.3897
36.0947	1.60214	36.0947	1.88101	36.0947	2.41434
36.1114	1.54339	36.1114	1.88749	36.1114	2.40554
36.1281	1.58033	36.1281	1.88318	36.1281	2.34484
36.1448	1.56419	36.1448	1.86346	36.1448	2.39429
36.1615	1.53828	36.1615	1.87794	36.1615	2.42082
36.1782	1.55143	36.1782	1.90489	36.1782	2.34484
36.1949	1.53519	36.1949	1.89004	36.1949	2.38623
36.2116	1.58126	36.2116	1.88362	36.2116	2.39882
36.2283	1.55933	36.2283	1.88448	36.2283	2.39656
36.245	1.62627	36.245	1.86577	36.245	2.41974
36.2618	1.54843	36.2618	1.84723	36.2618	2.43141
36.2785	1.57752	36.2785	1.87705	36.2785	2.39995
36.2952	1.58126	36.2952	1.88013	36.2952	2.40554
36.3119	1.57281	36.3119	1.88749	36.3119	2.35743
36.3286	1.54237	36.3286	1.8913	36.3286	2.39315
36.3453	1.56515	36.3453	1.91164	36.3453	2.40219
36.362	1.56804	36.362	1.88749	36.362	2.38156
36.3787	1.55043	36.3787	1.87259	36.3787	2.38156
36.3954	1.55143	36.3954	1.86988	36.3954	2.38274
36.4122	1.56995	36.4122	1.90328	36.4122	2.36237
36.4289	1.569	36.4289	1.88232	36.4289	2.42615
36.4456	1.57752	36.4456	1.89088	36.4456	2.41106
36.4623	1.5868	36.4623	1.90569	36.4623	2.39656
36.479	1.54135	36.479	1.87079	36.479	2.40219
36.4957	1.53931	36.4957	1.88961	36.4957	2.39656
36.5124	1.54135	36.5124	1.88275	36.5124	2.40219
36.5291	1.5603	36.5291	1.87259	36.5291	2.40443
36.5459	1.5603	36.5459	1.89673	36.5459	2.4335
36.5626	1.57281	36.5626	1.89257	36.5626	2.39882
36.5793	1.54237	36.5793	1.8797	36.5793	2.47042
36.596	1.58033	36.596	1.90125	36.596	2.42189
36.6127	1.59499	36.6127	1.8797	36.6127	2.44784
36.6294	1.59679	36.6294	1.88919	36.6294	2.42402
36.6461	1.54642	36.6461	1.87705	36.6461	2.44073
36.6628	1.57752	36.6628	1.86669	36.6628	2.43764
36.6795	1.56128	36.6795	1.87033	36.6795	2.44481
36.6962	1.5747	36.6962	1.86299	36.6962	2.43246
36.713	1.55835	36.713	1.87259	36.713	2.46658
36.7297	1.59228	36.7297	1.89879	36.7297	2.45583
36.7464	1.59499	36.7464	1.88013	36.7464	2.44784
36.7631	1.5868	36.7631	1.87794	36.7631	2.44885
36.7798	1.55043	36.7798	1.86714	36.7798	2.46561
36.7965	1.55933	36.7965	1.89173	36.7965	2.41974
36.8132	1.56225	36.8132	1.90368	36.8132	2.46075
36.8299	1.61523	36.8299	1.87749	36.8299	2.46754
36.8467	1.57752	36.8467	1.87079	36.8467	2.43454
36.8634	1.57846	36.8634	1.87169	36.8634	2.43558
36.8801	1.60302	36.8801	1.86206	36.8801	2.42402
36.8968	1.59318	36.8968	1.87124	36.8968	2.46075
36.9135	1.57564	36.9135	1.90609	36.9135	2.4397
36.9302	1.57752	36.9302	1.88448	36.9302	2.43868
36.9469	1.55441	36.9469	1.87882	36.9469	2.42296
36.9636	1.5747	36.9636	1.88534	36.9636	2.43141
36.9804	1.56322	36.9804	1.89507	36.9804	2.47042
36.9971	1.6083	36.9971	1.88145	36.9971	2.45085
37.0138	1.55835	37.0138	1.88961	37.0138	2.48175
37.0305	1.56708	37.0305	1.89961	37.0305	2.47706
37.0472	1.56708	37.0472	1.88749	37.0472	2.45384
37.0639	1.60567	37.0639	1.8959	37.0639	2.46367
37.0806	1.55242	37.0806	1.89173	37.0806	2.47137
37.0973	1.59228	37.0973	1.89424	37.0973	2.45484
37.114	1.53725	37.114	1.89549	37.114	2.42931
37.1307	1.59768	37.1307	1.91046	37.1307	2.45285
37.1475	1.59947	37.1475	1.90368	37.1475	2.42082
37.1642	1.5444	37.1642	1.90328	37.1642	2.46367
37.1809	1.56322	37.1809	1.89715	37.1809	2.45285
37.1976	1.60567	37.1976	1.87304	37.1976	2.46561
37.2143	1.57752	37.2143	1.88919	37.2143	2.46075
37.231	1.56128	37.231	1.85783	37.231	2.43558
37.2477	1.58955	37.2477	1.87169	37.2477	2.37684
37.2644	1.56515	37.2644	1.8862	37.2644	2.45879
37.2811	1.59409	37.2811	1.87661	37.2811	2.46946
37.2979	1.58955	37.2979	1.87661	37.2979	2.43558
37.3146	1.56708	37.3146	1.87661	37.3146	2.47706
37.3313	1.5603	37.3313	1.89046	37.3313	2.42402
37.348	1.5444	37.348	1.8797	37.348	2.47894
37.3647	1.56515	37.3647	1.88749	37.3647	2.41974
37.3814	1.5747	37.3814	1.88448	37.3814	2.42931
37.3981	1.54541	37.3981	1.87749	37.3981	2.44481
37.4148	1.54642	37.4148	1.89797	37.4148	2.44379
37.4316	1.54943	37.4316	1.91555	37.4316	2.44073
37.4483	1.52894	37.4483	1.90328	37.4483	2.38274
37.465	1.5868	37.465	1.8862	37.465	2.47518
37.4817	1.56708	37.4817	1.89466	37.4817	2.42189
37.4984	1.56612	37.4984	1.86897	37.4984	2.42296
37.5151	1.55143	37.5151	1.87483	37.5151	2.39315
37.5318	1.55933	37.5318	1.89257	37.5318	2.44582
37.5485	1.56612	37.5485	1.90649	37.5485	2.43868
37.5652	1.5444	37.5652	1.89257	37.5652	2.40443
37.5819	1.53208	37.5819	1.8797	37.5819	2.44683
37.5987	1.55736	37.5987	1.89215	37.5987	2.43246
37.6154	1.54135	37.6154	1.89715	37.6154	2.39995
37.6321	1.51509	37.6321	1.88961	37.6321	2.41867
37.6488	1.54642	37.6488	1.90849	37.6488	2.43764
37.6655	1.53622	37.6655	1.88961	37.6655	2.34739
37.6822	1.55342	37.6822	1.89424	37.6822	2.44784
37.6989	1.53312	37.6989	1.88405	37.6989	2.44784
37.7156	1.48713	37.7156	1.88834	37.7156	2.42402
37.7323	1.54237	37.7323	1.89046	37.7323	2.39315
37.7491	1.569	37.7491	1.91007	37.7491	2.37803
37.7658	1.5554	37.7658	1.88275	37.7658	2.38039
37.7825	1.51725	37.7825	1.8797	37.7825	2.44481
37.7992	1.55342	37.7992	1.89507	37.7992	2.4335
37.8159	1.50964	37.8159	1.88876	37.8159	2.42402
37.8326	1.53104	37.8326	1.90084	37.8326	2.40219
37.8493	1.54237	37.8493	1.88362	37.8493	2.40331
37.866	1.5226	37.866	1.89466	37.866	2.42615
37.8828	1.56322	37.8828	1.87528	37.8828	2.37803
37.8995	1.569	37.8995	1.88577	37.8995	2.39656
37.9162	1.5444	37.9162	1.87483	37.9162	2.39995
37.9329	1.51617	37.9329	1.90449	37.9329	2.42615
37.9496	1.53828	37.9496	1.89879	37.9496	2.34484
37.9663	1.5226	37.9663	1.89088	37.9663	2.42082
37.983	1.53622	37.983	1.87572	37.983	2.38855
37.9997	1.58033	37.9997	1.91243	37.9997	2.36603
38.0164	1.51617	38.0164	1.90888	38.0164	2.40665
38.0332	1.50854	38.0332	1.90569	38.0332	2.38156
38.0499	1.56708	38.0499	1.89424	38.0499	2.39656
38.0666	1.54843	38.0666	1.91204	38.0666	2.34612
38.0833	1.46217	38.0833	1.90287	38.0833	2.38274
38.1	1.52047	38.1	1.89299	38.1	2.37327
38.1167	1.49058	38.1167	1.8992	38.1167	2.35494
38.1334	1.50301	38.1334	1.88876	38.1334	2.43246
38.1501	1.53725	38.1501	1.8862	38.1501	2.39543
38.1668	1.51617	38.1668	1.89879	38.1668	2.36846
38.1836	1.55143	38.1836	1.89173	38.1836	2.38623
38.2003	1.52047	38.2003	1.91438	38.2003	2.3897
38.217	1.58955	38.217	1.90125	38.217	2.42189
38.2337	1.54237	38.2337	1.8676	38.2337	2.41759
38.2504	1.52894	38.2504	1.90206	38.2504	2.38274
38.2671	1.49058	38.2671	1.90247	38.2671	2.39882
38.2838	1.53725	38.2838	1.90729	38.2838	2.43036
38.3005	1.51832	38.3005	1.88318	38.3005	2.38391
38.3173	1.53416	38.3173	1.88919	38.3173	2.35118
38.334	1.50301	38.334	1.88876	38.334	2.37684
38.3507	1.49627	38.3507	1.88448	38.3507	2.38039
38.3674	1.5226	38.3674	1.91125	38.3674	2.33711
38.3841	1.49173	38.3841	1.89215	38.3841	2.43868
38.4008	1.52999	38.4008	1.87079	38.4008	2.36846
38.4175	1.52684	38.4175	1.89797	38.4175	2.41106
38.4342	1.54943	38.4342	1.90449	38.4342	2.32391
38.4509	1.53104	38.4509	1.9288	38.4509	2.38739
38.4676	1.49965	38.4676	1.89549	38.4676	2.40776
38.4844	1.5444	38.4844	1.90125	38.4844	2.36359
38.5011	1.54743	38.5011	1.88577	38.5011	2.41651
38.5178	1.55736	38.5178	1.90928	38.5178	2.40443
38.5345	1.55441	38.5345	1.90165	38.5345	2.38156
38.5512	1.5194	38.5512	1.91477	38.5512	2.36846
38.5679	1.50634	38.5679	1.89673	38.5679	2.41759
38.5846	1.50077	38.5846	1.90888	38.5846	2.36359
38.6013	1.514	38.6013	1.90368	38.6013	2.34866
38.618	1.50077	38.618	1.90569	38.618	2.35494
38.6348	1.50634	38.6348	1.9232	38.6348	2.38039
38.6515	1.514	38.6515	1.89088	38.6515	2.3897
38.6682	1.49965	38.6682	1.89466	38.6682	2.41759
38.6849	1.46095	38.6849	1.90729	38.6849	2.41867
38.7016	1.51725	38.7016	1.87528	38.7016	2.35743
38.7183	1.55835	38.7183	1.8992	38.7183	2.39429
38.735	1.50412	38.735	1.88876	38.735	2.39543
38.7517	1.55242	38.7517	1.90002	38.7517	2.34099
38.7685	1.50854	38.7685	1.89879	38.7685	2.38274
38.7852	1.55736	38.7852	1.8934	38.7852	2.37803
38.8019	1.50077	38.8019	1.89632	38.8019	2.32658
38.8186	1.50412	38.8186	1.89838	38.8186	2.41651
38.8353	1.53104	38.8353	1.90328	38.8353	2.39429
38.852	1.51292	38.852	1.90729	38.852	2.41325
38.8687	1.51832	38.8687	1.90328	38.8687	2.34992
38.8854	1.49058	38.8854	1.8934	38.8854	2.35118
38.9021	1.52154	38.9021	1.90247	38.9021	2.36237
38.9188	1.54339	38.9188	1.90328	38.9188	2.38156
38.9356	1.55342	38.9356	1.87079	38.9356	2.40443
38.9523	1.52154	38.9523	1.90206	38.9523	2.36725
38.969	1.52999	38.969	1.90125	38.969	2.41759
38.9857	1.50523	38.9857	1.91125	38.9857	2.38156
39.0024	1.51617	39.0024	1.8913	39.0024	2.37803
39.0191	1.49853	39.0191	1.90729	39.0191	2.38156
39.0358	1.5226	39.0358	1.89549	39.0358	2.32122
39.0525	1.51509	39.0525	1.90729	39.0525	2.39315
39.0692	1.4974	39.0692	1.87214	39.0692	2.36725
39.086	1.51509	39.086	1.89632	39.086	2.35867
39.1027	1.52789	39.1027	1.89424	39.1027	2.35867
39.1194	1.50523	39.1194	1.89797	39.1194	2.40665
39.1361	1.51183	39.1361	1.89715	39.1361	2.392
39.1528	1.51073	39.1528	1.88577	39.1528	2.39769
39.1695	1.50189	39.1695	1.89088	39.1695	2.37921
39.1862	1.48365	39.1862	1.89632	39.1862	2.38855
39.2029	1.49965	39.2029	1.91243	39.2029	2.39995
39.2197	1.52578	39.2197	1.8862	39.2197	2.39995
39.2364	1.50964	39.2364	1.89173	39.2364	2.37566
39.2531	1.47304	39.2531	1.90849	39.2531	2.35743
39.2698	1.49514	39.2698	1.93138	39.2698	2.38156
39.2865	1.51832	39.2865	1.8913	39.2865	2.37087
39.3032	1.52789	39.3032	1.91007	39.3032	2.36725
39.3199	1.48828	39.3199	1.90206	39.3199	2.39315
39.3366	1.53416	39.3366	1.88577	39.3366	2.36725
39.3533	1.54339	39.3533	1.90002	39.3533	2.40665
39.3701	1.53828	39.3701	1.91243	39.3701	2.3897
39.3868	1.53622	39.3868	1.90449	39.3868	2.39995
39.4035	1.49514	39.4035	1.90569	39.4035	2.44481
39.4202	1.50634	39.4202	1.91046	39.4202	2.39656
39.4369	1.48365	39.4369	1.90165	39.4369	2.37921
39.4536	1.53208	39.4536	1.91438	39.4536	2.38039
39.4703	1.51073	39.4703	1.90368	39.4703	2.40665
39.487	1.52154	39.487	1.91632	39.487	2.36725
39.5037	1.54541	39.5037	1.88232	39.5037	2.39995
39.5205	1.48014	39.5205	1.88961	39.5205	2.38156
39.5372	1.49965	39.5372	1.90287	39.5372	2.41651
39.5539	1.45849	39.5539	1.90888	39.5539	2.38507
39.5706	1.51617	39.5706	1.90489	39.5706	2.38391
39.5873	1.50077	39.5873	1.8934	39.5873	2.38855
39.604	1.49401	39.604	1.90449	39.604	2.36603
39.6207	1.45601	39.6207	1.91164	39.6207	2.36967
39.6374	1.49514	39.6374	1.91516	39.6374	2.38739
39.6542	1.49401	39.6542	1.91046	39.6542	2.37446
39.6709	1.50523	39.6709	1.91204	39.6709	2.38739
39.6876	1.49514	39.6876	1.90928	39.6876	2.41759
39.7043	1.56225	39.7043	1.90449	39.7043	2.42402
39.721	1.49173	39.721	1.88448	39.721	2.38855
39.7377	1.51725	39.7377	1.92282	39.7377	2.37684
39.7544	1.5194	39.7544	1.90928	39.7544	2.36725
39.7711	1.53208	39.7711	1.91046	39.7711	2.38739
39.7878	1.48597	39.7878	1.89299	39.7878	2.34992
39.8045	1.50301	39.8045	1.90928	39.8045	2.40219
39.8213	1.49401	39.8213	1.88362	39.8213	2.39656
39.838	1.52047	39.838	1.90729	39.838	2.40996
39.8547	1.53208	39.8547	1.90609	39.8547	2.4397
39.8714	1.52154	39.8714	1.92016	39.8714	2.38855
39.8881	1.53725	39.8881	1.91164	39.8881	2.39429
39.9048	1.5226	39.9048	1.90125	39.9048	2.3897
39.9215	1.49853	39.9215	1.91632	39.9215	2.36725
39.9382	1.48713	39.9382	1.88405	39.9382	2.40331
39.9549	1.53828	39.9549	1.90408	39.9549	2.42402
39.9717	1.50523	39.9717	1.90125	39.9717	2.35619
39.9884	1.49853	39.9884	1.91477	39.9884	2.36967
40.0051	1.49853	40.0051	1.92092	40.0051	2.37446
40.0218	1.48132	40.0218	1.90729	40.0218	2.40776
40.0385	1.51725	40.0385	1.92806	40.0385	2.36967
40.0552	1.50964	40.0552	1.8992	40.0552	2.38156
40.0719	1.51292	40.0719	1.88834	40.0719	2.35118
40.0886	1.50634	40.0886	1.90206	40.0886	2.37087
40.1054	1.49401	40.1054	1.90408	40.1054	2.38039
40.1221	1.53828	40.1221	1.90165	40.1221	2.39882
40.1388	1.49627	40.1388	1.9247	40.1388	2.37803
40.1555	1.49058	40.1555	1.91399	40.1555	2.39543
40.1722	1.50189	40.1722	1.92054	40.1722	2.42296
40.1889	1.48597	40.1889	1.88534	40.1889	2.41542
40.2056	1.53725	40.2056	1.90449	40.2056	2.34866
40.2223	1.52047	40.2223	1.90125	40.2223	2.40665
40.239	1.48597	40.239	1.8913	40.239	2.38623
40.2557	1.52999	40.2557	1.89257	40.2557	2.40219
40.2725	1.51509	40.2725	1.90769	40.2725	2.41434
40.2892	1.46217	40.2892	1.91046	40.2892	2.36359
40.3059	1.49058	40.3059	1.90729	40.3059	2.40219
40.3226	1.48828	40.3226	1.92244	40.3226	2.40331
40.3393	1.52047	40.3393	1.91243	40.3393	2.37684
40.356	1.51832	40.356	1.9288	40.356	2.39315
40.3727	1.54843	40.3727	1.9247	40.3727	2.39543
40.3894	1.48713	40.3894	1.88362	40.3894	2.39429
40.4062	1.52154	40.4062	1.92433	40.4062	2.42189
40.4229	1.5226	40.4229	1.8992	40.4229	2.4272
40.4396	1.46704	40.4396	1.91086	40.4396	2.3897
40.4563	1.53519	40.4563	1.88961	40.4563	2.34099
40.473	1.53312	40.473	1.91978	40.473	2.37566
40.4897	1.52789	40.4897	1.9436	40.4897	2.38855
40.5064	1.52473	40.5064	1.91399	40.5064	2.40443
40.5231	1.55736	40.5231	1.92917	40.5231	2.36967
40.5399	1.50634	40.5399	1.93431	40.5399	2.39995
40.5566	1.45601	40.5566	1.94077	40.5566	2.38274
40.5733	1.52047	40.5733	1.91978	40.5733	2.40219
40.59	1.49627	40.59	1.9288	40.59	2.38507
40.6067	1.49853	40.6067	1.90609	40.6067	2.38156
40.6234	1.51617	40.6234	1.91243	40.6234	2.37327
40.6401	1.50523	40.6401	1.91748	40.6401	2.37087
40.6568	1.50412	40.6568	1.9232	40.6568	2.39656
40.6735	1.53104	40.6735	1.92732	40.6735	2.37921
40.6902	1.50189	40.6902	1.92583	40.6902	2.46561
40.707	1.46704	40.707	1.91204	40.707	2.39315
40.7237	1.51509	40.7237	1.89424	40.7237	2.39882
40.7404	1.51617	40.7404	1.92092	40.7404	2.41867
40.7571	1.55835	40.7571	1.9288	40.7571	2.40665
40.7738	1.51183	40.7738	1.90729	40.7738	2.40554
40.7905	1.4974	40.7905	1.91978	40.7905	2.43036
40.8072	1.53519	40.8072	1.91007	40.8072	2.41325
40.8239	1.51292	40.8239	1.92695	40.8239	2.40331
40.8406	1.50301	40.8406	1.90328	40.8406	2.41106
40.8574	1.49965	40.8574	1.92244	40.8574	2.41974
40.8741	1.51292	40.8741	1.93863	40.8741	2.39995
40.8908	1.49965	40.8908	1.91438	40.8908	2.42615
40.9075	1.50634	40.9075	1.89797	40.9075	2.42402
40.9242	1.46461	40.9242	1.91399	40.9242	2.40107
40.9409	1.51073	40.9409	1.91978	40.9409	2.40665
40.9576	1.50412	40.9576	1.91671	40.9576	2.41651
40.9743	1.50301	40.9743	1.90084	40.9743	2.39769
40.9911	1.48828	40.9911	1.91632	40.9911	2.36114
41.0078	1.48828	41.0078	1.9232	41.0078	2.34866
41.0245	1.51073	41.0245	1.90809	41.0245	2.41434
41.0412	1.51073	41.0412	1.91825	41.0412	2.41325
41.0579	1.53725	41.0579	1.92357	41.0579	2.37566
41.0746	1.47897	41.0746	1.91786	41.0746	2.39995
41.0913	1.50523	41.0913	1.91007	41.0913	2.35118
41.108	1.55736	41.108	1.92732	41.108	2.42082
41.1247	1.50301	41.1247	1.91007	41.1247	2.39995
41.1414	1.51073	41.1414	1.92433	41.1414	2.40996
41.1582	1.46704	41.1582	1.91748	41.1582	2.37684
41.1749	1.52154	41.1749	1.91477	41.1749	2.40219
41.1916	1.54237	41.1916	1.92917	41.1916	2.38274
41.2083	1.51183	41.2083	1.91978	41.2083	2.42082
41.225	1.48481	41.225	1.91086	41.225	2.38156
41.2417	1.52047	41.2417	1.92433	41.2417	2.39769
41.2584	1.5226	41.2584	1.9194	41.2584	2.42826
41.2751	1.50854	41.2751	1.93576	41.2751	2.36846
41.2918	1.52154	41.2918	1.92395	41.2918	2.41325
41.3086	1.48597	41.3086	1.91282	41.3086	2.41651
41.3253	1.51832	41.3253	1.93431	41.3253	2.43246
41.342	1.4974	41.342	1.93539	41.342	2.39995
41.3587	1.49514	41.3587	1.91164	41.3587	2.41542
41.3754	1.55043	41.3754	1.9457	41.3754	2.41434
41.3921	1.50523	41.3921	1.91863	41.3921	2.41106
41.4088	1.51292	41.4088	1.9262	41.4088	2.41434
41.4255	1.53104	41.4255	1.93467	41.4255	2.38855
41.4423	1.514	41.4423	1.92954	41.4423	2.40107
41.459	1.48014	41.459	1.91046	41.459	2.41325
41.4757	1.53208	41.4757	1.9372	41.4757	2.39543
41.4924	1.53104	41.4924	1.94077	41.4924	2.41651
41.5091	1.48828	41.5091	1.94395	41.5091	2.42082
41.5258	1.52684	41.5258	1.93065	41.5258	2.4335
41.5425	1.55835	41.5425	1.92206	41.5425	2.43246
41.5592	1.52684	41.5592	1.95158	41.5592	2.42189
41.5759	1.4974	41.5759	1.94465	41.5759	2.4272
41.5927	1.49627	41.5927	1.93175	41.5927	2.44379
41.6094	1.52789	41.6094	1.93503	41.6094	2.36846
41.6261	1.50634	41.6261	1.95226	41.6261	2.38739
41.6428	1.514	41.6428	1.93935	41.6428	2.41651
41.6595	1.51183	41.6595	1.93863	41.6595	2.45682
41.6762	1.51073	41.6762	1.9397	41.6762	2.40443
41.6929	1.4974	41.6929	1.93539	41.6929	2.41759
41.7096	1.53416	41.7096	1.95498	41.7096	2.43141
41.7263	1.51073	41.7263	1.95532	41.7263	2.43454
41.7431	1.54339	41.7431	1.95226	41.7431	2.44985
41.7598	1.5226	41.7598	1.97992	41.7598	2.44885
41.7765	1.49853	41.7765	1.95801	41.7765	2.43246
41.7932	1.50854	41.7932	1.97333	41.7932	2.4397
41.8099	1.50189	41.8099	2.00029	41.8099	2.45879
41.8266	1.48597	41.8266	1.98998	41.8266	2.41759
41.8433	1.56128	41.8433	1.99118	41.8433	2.41542
41.86	1.51617	41.86	1.99767	41.86	2.46464
41.8768	1.514	41.8768	2.01905	41.8768	2.4627
41.8935	1.48713	41.8935	2.02917	41.8935	2.45682
41.9102	1.51832	41.9102	2.02148	41.9102	2.48914
41.9269	1.53622	41.9269	2.03048	41.9269	2.45285
41.9436	1.52999	41.9436	2.04963	41.9436	2.42931
41.9603	1.51073	41.9603	2.06966	41.9603	2.478
41.977	1.50634	41.977	2.06321	41.977	2.45085
41.9937	1.51832	41.9937	2.07193	41.9937	2.44885
42.0104	1.50077	42.0104	2.09157	42.0104	2.47894
42.0271	1.53622	42.0271	2.08945	42.0271	2.42296
42.0439	1.50964	42.0439	2.10678	42.0439	2.43036
42.0606	1.51725	42.0606	2.10295	42.0606	2.48082
42.0773	1.53622	42.0773	2.12008	42.0773	2.40996
42.094	1.51832	42.094	2.12501	42.094	2.49097
42.1107	1.50964	42.1107	2.10477	42.1107	2.47137
42.1274	1.52999	42.1274	2.1328	42.1274	2.47423
42.1441	1.51073	42.1441	2.13354	42.1441	2.4335
42.1608	1.52047	42.1608	2.14164	42.1608	2.47894
42.1775	1.53312	42.1775	2.13426	42.1775	2.478
42.1943	1.48132	42.1943	2.12388	42.1943	2.45185
42.211	1.53312	42.211	2.13317	42.211	2.44683
42.2277	1.52578	42.2277	2.13078	42.2277	2.45682
42.2444	1.47304	42.2444	2.12237	42.2444	2.43868
42.2611	1.52473	42.2611	2.10937	42.2611	2.48454
42.2778	1.53104	42.2778	2.10234	42.2778	2.46658
42.2945	1.52578	42.2945	2.10193	42.2945	2.46754
42.3112	1.50301	42.3112	2.08625	42.3112	2.4685
42.328	1.49514	42.328	2.07215	42.328	2.49279
42.3447	1.54339	42.3447	2.08625	42.3447	2.45977
42.3614	1.51509	42.3614	2.05805	42.3614	2.478
42.3781	1.51832	42.3781	2.04817	42.3781	2.49097
42.3948	1.56225	42.3948	2.03946	42.3948	2.46367
42.4115	1.47185	42.4115	2.04397	42.4115	2.47233
42.4282	1.5226	42.4282	2.00058	42.4282	2.46367
42.4449	1.53312	42.4449	2.02148	42.4449	2.43141
42.4616	1.51832	42.4616	2.00545	42.4616	2.45879
42.4783	1.54135	42.4783	1.98938	42.4783	2.45977
42.4951	1.5226	42.4951	1.99088	42.4951	2.4685
42.5118	1.52684	42.5118	1.98637	42.5118	2.44885
42.5285	1.52684	42.5285	1.98968	42.5285	2.46464
42.5452	1.44976	42.5452	1.98637	42.5452	2.45583
42.5619	1.5194	42.5619	1.96332	42.5619	2.44379
42.5786	1.50301	42.5786	1.97649	42.5786	2.49097
42.5953	1.5194	42.5953	1.94952	42.5953	2.45484
42.612	1.52578	42.612	1.94814	42.612	2.42826
42.6287	1.50301	42.6287	1.95363	42.6287	2.44379
42.6455	1.51073	42.6455	1.95901	42.6455	2.44073
42.6622	1.53622	42.6622	1.962	42.6622	2.4397
42.6789	1.50634	42.6789	1.93175	42.6789	2.46172
42.6956	1.50964	42.6956	1.94814	42.6956	2.45085
42.7123	1.5194	42.7123	1.93028	42.7123	2.4685
42.729	1.53725	42.729	1.94042	42.729	2.45484
42.7457	1.48597	42.7457	1.9436	42.7457	2.44985
42.7624	1.51832	42.7624	1.95192	42.7624	2.41542
42.7792	1.53312	42.7792	1.94814	42.7792	2.50356
42.7959	1.49173	42.7959	1.95124	42.7959	2.46464
42.8126	1.50189	42.8126	1.91555	42.8126	2.4335
42.8293	1.48014	42.8293	1.92357	42.8293	2.4685
42.846	1.54843	42.846	1.94395	42.846	2.44985
42.8627	1.49401	42.8627	1.93648	42.8627	2.47233
42.8794	1.53931	42.8794	1.93827	42.8794	2.48175
42.8961	1.51292	42.8961	1.95055	42.8961	2.47233
42.9128	1.56995	42.9128	1.93827	42.9128	2.4991
42.9296	1.46095	42.9296	1.95464	42.9296	2.43141
42.9463	1.50634	42.9463	1.91786	42.9463	2.45583
42.963	1.52473	42.963	1.94465	42.963	2.43661
42.9797	1.55933	42.9797	1.95261	42.9797	2.46464
42.9964	1.52578	42.9964	1.93467	42.9964	2.46754
43.0131	1.5194	43.0131	1.93503	43.0131	2.45583
43.0298	1.54843	43.0298	1.92695	43.0298	2.4685
43.0465	1.50964	43.0465	1.93028	43.0465	2.47988
43.0632	1.48481	43.0632	1.92054	43.0632	2.44784
43.08	1.514	43.08	1.9232	43.08	2.46367
43.0967	1.52684	43.0967	1.93394	43.0967	2.40665
43.1134	1.49853	43.1134	1.92954	43.1134	2.47706
43.1301	1.54943	43.1301	1.92695	43.1301	2.52093
43.1468	1.49173	43.1468	1.93612	43.1468	2.42402
43.1635	1.55441	43.1635	1.92917	43.1635	2.44379
43.1802	1.53312	43.1802	1.94986	43.1802	2.46658
43.1969	1.50854	43.1969	1.94006	43.1969	2.44582
43.2137	1.53622	43.2137	1.93431	43.2137	2.47894
43.2304	1.4974	43.2304	1.94675	43.2304	2.44784
43.2471	1.514	43.2471	1.94675	43.2471	2.44277
43.2638	1.50523	43.2638	1.93935	43.2638	2.4397
43.2805	1.54943	43.2805	1.9262	43.2805	2.47423
43.2972	1.56225	43.2972	1.92991	43.2972	2.478
43.3139	1.50964	43.3139	1.93648	43.3139	2.44277
43.3306	1.5194	43.3306	1.93431	43.3306	2.4685
43.3473	1.46095	43.3473	1.95226	43.3473	2.46946
43.364	1.54843	43.364	1.93539	43.364	2.44481
43.3808	1.48597	43.3808	1.95464	43.3808	2.44683
43.3975	1.51183	43.3975	1.94675	43.3975	2.47706
[truncated: 2,190 more rows]

## Sheet: Fig. 2b
X (BE)	NiMoN	X (BE)	NiFeN	X (BE)	NiMoN@NiFeN
900	4431.37	900	27131.2	900	34054.5
899.2	4006.37	899.2	27362.5	899.2	34267
898.4	4150.12	898.4	27112.5	898.4	33735.7
897.6	3543.87	897.6	27618.7	897.6	33592
896.8	3906.37	896.8	27581.2	896.8	34210.7
896	4181.37	896	27893.7	896	33198.2
895.2	4037.62	895.2	27956.2	895.2	34260.7
894.4	4112.62	894.4	27450	894.4	33735.7
893.6	3375.12	893.6	27787.5	893.6	33817
892.8	4000.12	892.8	27218.7	892.8	33692
892	3337.62	892	27393.7	892	34460.7
891.2	4187.62	891.2	26525	891.2	33898.2
890.4	3587.62	890.4	28531.2	890.4	34260.7
889.6	4087.62	889.6	27162.5	889.6	33873.2
888.8	4231.37	888.8	27406.2	888.8	33804.5
888	3706.37	888	27231.2	888	33679.5
887.2	3987.62	887.2	26600	887.2	33517
886.4	4150.12	886.4	27112.5	886.4	32873.2
885.6	3906.37	885.6	27518.7	885.6	33148.2
884.8	4143.87	884.8	27462.5	884.8	33629.5
884	3968.87	884	26331.2	884	33235.7
883.2	3831.37	883.2	26975	883.2	34417
882.4	4750.12	882.4	27925	882.4	33848.2
881.6	4587.62	881.6	27575	881.6	34529.5
880.8	4706.37	880.8	28356.2	880.8	34185.7
880	4575.12	880	27806.2	880	34785.7
879.2	4681.37	879.2	27843.7	879.2	34248.2
878.4	4256.37	878.4	28275	878.4	34010.7
877.6	4275.12	877.6	26743.7	877.6	33617
876.8	4912.62	876.8	27850	876.8	34329.5
876	4706.37	876	27637.5	876	33660.7
875.2	4950.12	875.2	28906.2	875.2	33717
874.4	5137.62	874.4	29106.2	874.4	33748.2
873.6	4800.12	873.6	28518.7	873.6	34792
872.8	4975.12	872.8	28775	872.8	33423.2
872	4562.62	872	28737.5	872	34079.5
871.2	5512.62	871.2	28075	871.2	33492
870.4	4137.62	870.4	27250	870.4	33329.5
869.6	3618.87	869.6	26856.2	869.6	32398.2
868.8	2962.62	868.8	25900	868.8	32442
868	3287.62	868	24950	868	32092
867.2	2756.37	867.2	25475	867.2	31917
866.4	2918.87	866.4	24818.7	866.4	32717
865.6	2956.37	865.6	25875	865.6	32523.2
864.8	3368.87	864.8	25456.2	864.8	32573.2
864	3262.62	864	26125	864	33104.5
863.2	3668.87	863.2	26506.2	863.2	33292
862.4	4018.87	862.4	26343.7	862.4	33592
861.6	4131.37	861.6	26812.5	861.6	33679.5
860.8	3462.62	860.8	26700	860.8	33904.5
860	3731.37	860	26650	860	33248.2
859.2	3850.12	859.2	26850	859.2	32879.5
858.4	4193.87	858.4	27068.7	858.4	33142
857.6	5087.62	857.6	27562.5	857.6	33885.7
856.8	4662.62	856.8	28218.7	856.8	35098.2
856	5275.12	856	29300	856	34767
855.2	6006.37	855.2	29368.7	855.2	34773.2
854.4	6975.12	854.4	30137.5	854.4	35235.7
853.6	6568.87	853.6	30468.7	853.6	34767
852.8	4062.62	852.8	27893.7	852.8	33529.5
852	1762.62	852	23912.5	852	31635.7
851.2	862.617	851.2	21862.5	851.2	31048.2
850.4	212.617	850.4	20268.7	850.4	29998.2
849.6	-106.133	849.6	19337.5	849.6	29954.5
848.8	-237.383	848.8	20243.7	848.8	29354.5
848	275.117	848	19650	848	29517
847.2	-256.133	847.2	19475	847.2	29454.5
846.4	93.8666	846.4	19706.2	846.4	29710.7
845.6	206.367	845.6	19925	845.6	30023.2
844.8	-49.8834	844.8	19000	844.8	29523.2
844	-156.133	844	19287.5	844	29498.2
843.2	-337.383	843.2	19256.2	843.2	29648.2
842.4	-674.883	842.4	19193.7	842.4	29417
841.6	-468.633	841.6	19150	841.6	29873.2
840.8	-18.6334	840.8	18793.7	840.8	29860.7
840	-256.133	840	18843.7	840	29648.2
839.2	-318.633	839.2	18981.2	839.2	29517
838.4	-87.3834	838.4	18931.2	838.4	29279.5
837.6	-637.383	837.6	19431.2	837.6	28935.7
836.8	-68.6334	836.8	18950	836.8	28817
836	-224.883	836	19175	836	29160.7
835.2	-218.633	835.2	19262.5	835.2	29354.5
834.4	43.8666	834.4	18475	834.4	29117
833.6	-462.383	833.6	19150	833.6	29254.5
832.8	6.36656	832.8	18725	832.8	29148.2
832	-649.883	832	19300	832	28754.5
831.2	462.617	831.2	18750	831.2	28617
830.4	0.11656	830.4	18668.7	830.4	28423.2
829.6	75.1166	829.6	18456.2	829.6	28635.7
828.8	-418.633	828.8	19612.5	828.8	28223.2
828	37.6166	828	18106.2	828	28642
827.2	-762.383	827.2	19081.2	827.2	28879.5
826.4	-312.383	826.4	17881.2	826.4	28835.7
825.6	131.367	825.6	18731.2	825.6	28542
824.8	-287.383	824.8	17612.5	824.8	28023.2
824	62.6166	824	18725	824	28829.5
823.2	-493.633	823.2	18512.5	823.2	28585.7
822.4	-612.383	822.4	18537.5	822.4	28523.2
821.6	-574.883	821.6	18487.5	821.6	28335.7
820.8	-331.133	820.8	18650	820.8	28429.5
820	-324.883	820	18837.5	820	28879.5
819.2	-143.633	819.2	18062.5	819.2	28848.2
818.4	-312.383	818.4	19250	818.4	28792
817.6	50.1166	817.6	17793.7	817.6	28929.5
816.8	68.8666	816.8	18618.7	816.8	28442
816	-299.883	816	18518.7	816	28060.7
815.2	150.117	815.2	19262.5	815.2	28548.2
814.4	-1087.38	814.4	18868.7	814.4	28985.7
813.6	-206.133	813.6	18850	813.6	28567
812.8	-143.633	812.8	19237.5	812.8	28879.5
812	-24.8834	812	18531.2	812	28323.2
811.2	-281.133	811.2	18593.7	811.2	28267
810.4	-674.883	810.4	19037.5	810.4	28085.7
809.6	-431.133	809.6	18931.2	809.6	28535.7
808.8	-481.133	808.8	18518.7	808.8	28485.7
808	-674.883	808	18262.5	808	28992
807.2	-112.383	807.2	17675	807.2	28410.7
806.4	-106.133	806.4	18606.2	806.4	28492
805.6	-424.883	805.6	18206.2	805.6	28710.7
804.8	-381.133	804.8	18193.7	804.8	28767
804	-418.633	804	17750	804	28279.5
803.2	-418.633	803.2	17637.5	803.2	28767
802.4	-324.883	802.4	18837.5	802.4	28617
801.6	18.8666	801.6	18093.7	801.6	28548.2
800.8	-174.883	800.8	18543.7	800.8	28617
800	-599.883	800	18518.7	800	28617
799.2	-168.633	799.2	18693.7	799.2	28629.5
798.4	187.617	798.4	17775	798.4	28267
797.6	137.617	797.6	18893.7	797.6	28585.7
796.8	-512.383	796.8	18612.5	796.8	28510.7
796	-337.383	796	18681.2	796	28442
795.2	-431.133	795.2	17731.2	795.2	28342
794.4	-456.133	794.4	18806.2	794.4	28835.7
793.6	-206.133	793.6	18643.7	793.6	28029.5
792.8	-449.883	792.8	18637.5	792.8	29148.2
792	-424.883	792	18787.5	792	28885.7
791.2	-418.633	791.2	18512.5	791.2	28923.2
790.4	-881.133	790.4	18987.5	790.4	29260.7
789.6	262.617	789.6	18493.7	789.6	29079.5
788.8	-349.883	788.8	18500	788.8	29092
788	-331.133	788	18537.5	788	29079.5
787.2	-168.633	787.2	18881.2	787.2	28742
786.4	-287.383	786.4	18593.7	786.4	29404.5
785.6	106.367	785.6	19418.7	785.6	29010.7
784.8	-143.633	784.8	19131.2	784.8	29098.2
784	-187.383	784	19025	784	29360.7
783.2	-224.883	783.2	19643.7	783.2	29429.5
782.4	-81.1334	782.4	19068.7	782.4	29335.7
781.6	18.8666	781.6	19431.2	781.6	29254.5
780.8	181.367	780.8	19506.2	780.8	28392
780	-243.633	780	19706.2	780	28479.5
779.2	243.867	779.2	19056.2	779.2	28567
778.4	300.117	778.4	19337.5	778.4	28342
777.6	193.867	777.6	19668.7	777.6	28267
776.8	-374.883	776.8	19131.2	776.8	28348.2
776	712.617	776	18462.5	776	28042
775.2	-268.633	775.2	18787.5	775.2	28067
774.4	156.367	774.4	18593.7	774.4	28054.5
773.6	-337.383	773.6	18968.7	773.6	28973.2
772.8	-81.1334	772.8	18350	772.8	28654.5
772	-824.883	772	18562.5	772	28092
771.2	-368.633	771.2	18650	771.2	28242
770.4	-874.883	770.4	17793.7	770.4	28248.2
769.6	-581.133	769.6	17612.5	769.6	28148.2
768.8	-837.383	768.8	17712.5	768.8	27735.7
768	-943.633	768	17512.5	768	27860.7
767.2	-624.883	767.2	17068.7	767.2	27360.7
766.4	-1418.63	766.4	16687.5	766.4	27823.2
765.6	-662.383	765.6	16931.2	765.6	27592
764.8	-1393.63	764.8	16475	764.8	27242
764	-1068.63	764	16725	764	27342
763.2	-1374.88	763.2	16893.7	763.2	27529.5
762.4	-1449.88	762.4	16693.7	762.4	27304.5
761.6	-699.883	761.6	16731.2	761.6	27254.5
760.8	-1593.63	760.8	17068.7	760.8	27142
760	-1162.38	760	16125	760	27123.2
759.2	-1293.63	759.2	17093.7	759.2	27210.7
758.4	-1799.88	758.4	16125	758.4	27210.7
757.6	-1656.13	757.6	17043.7	757.6	27448.2
756.8	-1943.63	756.8	16156.2	756.8	27585.7
756	-1406.13	756	16668.7	756	27017
755.2	-1556.13	755.2	16781.2	755.2	27760.7
754.4	-1012.38	754.4	16968.7	754.4	27167
753.6	-1824.88	753.6	16737.5	753.6	27142
752.8	-1537.38	752.8	16643.7	752.8	26729.5
752	-1443.63	752	16100	752	27304.5
751.2	-1849.88	751.2	16612.5	751.2	27210.7
750.4	-1524.88	750.4	16081.2	750.4	26729.5
749.6	-1756.13	749.6	16525	749.6	27148.2
748.8	-1624.88	748.8	16543.7	748.8	27785.7
748	-1806.13	748	16293.7	748	26817
747.2	-1806.13	747.2	15893.7	747.2	26767
746.4	-1912.38	746.4	15975	746.4	27129.5
745.6	-1781.13	745.6	16387.5	745.6	27629.5
744.8	-1837.38	744.8	15912.5	744.8	27160.7
744	-1531.13	744	16068.7	744	26948.2
743.2	-1412.38	743.2	16212.5	743.2	27717
742.4	-1031.13	742.4	15681.2	742.4	27310.7
741.6	-1337.38	741.6	16256.2	741.6	26973.2
740.8	-1481.13	740.8	16893.7	740.8	27573.2
740	-1249.88	740	16187.5	740	27573.2
739.2	-1831.13	739.2	16425	739.2	27417
738.4	-1631.13	738.4	16618.7	738.4	27054.5
737.6	-1612.38	737.6	16043.7	737.6	27167
736.8	-1349.88	736.8	16462.5	736.8	27254.5
736	-1443.63	736	16056.2	736	27248.2
735.2	-1824.88	735.2	16362.5	735.2	27823.2
734.4	-1793.63	734.4	16231.2	734.4	27310.7
733.6	-1656.13	733.6	16812.5	733.6	27279.5
732.8	-1731.13	732.8	16268.7	732.8	27423.2
732	-1662.38	732	16556.2	732	27129.5
731.2	-1568.63	731.2	16431.2	731.2	27354.5
730.4	-1368.63	730.4	15500	730.4	26654.5
729.6	-1468.63	729.6	15968.7	729.6	26910.7
728.8	-1506.13	728.8	16412.5	728.8	27279.5
728	-1574.88	728	16306.2	728	27067
727.2	-1824.88	727.2	16587.5	727.2	27554.5
726.4	-1524.88	726.4	16487.5	726.4	27954.5
725.6	-1737.38	725.6	16425	725.6	27160.7
724.8	-1112.38	724.8	17431.2	724.8	28404.5
724	-1887.38	724	16762.5	724	27673.2
723.2	-1562.38	723.2	16693.7	723.2	28098.2
722.4	-1174.88	722.4	16800	722.4	27842
721.6	-1687.38	721.6	16650	721.6	27685.7
720.8	-1218.63	720.8	16256.2	720.8	27967
720	-1606.13	720	16562.5	720	27842
719.2	-1412.38	719.2	16437.5	719.2	27479.5
718.4	-1368.63	718.4	16575	718.4	27535.7
717.6	-1218.63	717.6	16187.5	717.6	27354.5
716.8	-1406.13	716.8	16712.5	716.8	27373.2
716	-1499.88	716	16968.7	716	27585.7
715.2	-1081.13	715.2	16856.2	715.2	27467
714.4	-1312.38	714.4	16525	714.4	27748.2
713.6	-856.133	713.6	17568.7	713.6	28060.7
712.8	-1024.88	712.8	16981.2	712.8	28654.5
712	-1187.38	712	17193.7	712	27910.7
711.2	-1393.63	711.2	17381.2	711.2	27773.2
710.4	-1187.38	710.4	16300	710.4	27573.2
709.6	-1587.38	709.6	16525	709.6	27185.7
708.8	-1218.63	708.8	15587.5	708.8	27123.2
708	-1881.13	708	15375	708	26210.7
707.2	-1574.88	707.2	14493.7	707.2	26048.2
706.4	-1806.13	706.4	14187.5	706.4	25585.7
705.6	-1493.63	705.6	13368.7	705.6	24854.5
704.8	-2243.63	704.8	13975	704.8	24792
704	-1837.38	704	12512.5	704	24435.7
703.2	-2424.88	703.2	12837.5	703.2	23979.5
702.4	-2631.13	702.4	12018.7	702.4	24142
701.6	-2524.88	701.6	12081.2	701.6	23479.5
700.8	-2799.88	700.8	11393.7	700.8	23542
700	-2531.13	700	11681.2	700	23198.2
699.2	-3087.38	699.2	11456.2	699.2	23642
698.4	-3031.13	698.4	11000	698.4	23654.5
697.6	-2949.88	697.6	11525	697.6	23617
696.8	-2824.88	696.8	11650	696.8	23085.7
696	-3093.63	696	11031.2	696	23110.7
695.2	-2612.38	695.2	11600	695.2	23198.2
694.4	-3081.13	694.4	11225	694.4	22942
693.6	-2868.63	693.6	11262.5	693.6	22804.5
692.8	-3393.63	692.8	11275	692.8	23135.7
692	-3331.13	692	11087.5	692	22935.7
691.2	-3562.38	691.2	10925	691.2	23010.7
690.4	-3218.63	690.4	10712.5	690.4	23835.7
689.6	-3412.38	689.6	10443.7	689.6	23285.7
688.8	-3318.63	688.8	10906.2	688.8	23104.5
688	-3218.63	688	10637.5	688	23435.7
687.2	-3143.63	687.2	10868.7	687.2	22885.7
686.4	-3443.63	686.4	10850	686.4	23404.5
685.6	-3224.88	685.6	10356.2	685.6	22523.2
684.8	-3893.63	684.8	10231.2	684.8	22804.5
684	-3518.63	684	10675	684	22842
683.2	-3337.38	683.2	10343.7	683.2	22742
682.4	-3224.88	682.4	10587.5	682.4	22979.5
681.6	-3574.88	681.6	10712.5	681.6	22829.5
680.8	-3656.13	680.8	10956.2	680.8	22685.7
680	-3281.13	680	10118.7	680	22404.5
679.2	-3287.38	679.2	10087.5	679.2	22723.2
678.4	-3737.38	678.4	10350	678.4	22792
677.6	-3312.38	677.6	10575	677.6	22560.7
676.8	-3274.88	676.8	10162.5	676.8	23204.5
676	-3193.63	676	10100	676	22992
675.2	-3743.63	675.2	10006.2	675.2	22942
674.4	-3331.13	674.4	11031.2	674.4	22823.2
673.6	-2868.63	673.6	10431.2	673.6	22710.7
672.8	-3749.88	672.8	10912.5	672.8	23035.7
672	-3012.38	672	10768.7	672	22973.2
671.2	-3418.63	671.2	10150	671.2	22998.2
670.4	-3412.38	670.4	11062.5	670.4	22773.2
669.6	-3374.88	669.6	10150	669.6	22704.5
668.8	-3512.38	668.8	10512.5	668.8	22810.7
668	-3074.88	668	9862.5	668	22785.7
667.2	-2799.88	667.2	10550	667.2	22942
666.4	-3337.38	666.4	10381.2	666.4	22942
665.6	-2962.38	665.6	10268.7	665.6	22573.2
664.8	-3731.13	664.8	10293.7	664.8	22935.7
664	-3381.13	664	10112.5	664	22735.7
663.2	-3531.13	663.2	10556.2	663.2	22679.5
662.4	-3049.88	662.4	10456.2	662.4	22617
661.6	-3599.88	661.6	10500	661.6	22885.7
660.8	-3124.88	660.8	10393.7	660.8	23185.7
660	-3306.13	660	10350	660	22879.5
659.2	-3343.63	659.2	10293.7	659.2	22629.5
658.4	-2956.13	658.4	11075	658.4	23154.5
657.6	-3549.88	657.6	10062.5	657.6	22979.5
656.8	-3162.38	656.8	9937.5	656.8	23229.5
656	-3262.38	656	9981.25	656	22667
655.2	-3087.38	655.2	10087.5	655.2	22767
654.4	-3037.38	654.4	10643.7	654.4	22817
653.6	-2912.38	653.6	10481.2	653.6	22835.7
652.8	-3031.13	652.8	10406.2	652.8	23254.5
652	-3749.88	652	10825	652	22860.7
651.2	-3099.88	651.2	11000	651.2	23010.7
650.4	-3149.88	650.4	11025	650.4	23348.2
649.6	-2856.13	649.6	11143.7	649.6	23692
648.8	-2668.63	648.8	11306.2	648.8	24035.7
648	-2493.63	648	11762.5	648	23685.7
647.2	-2312.38	647.2	11568.7	647.2	23810.7
646.4	-2456.13	646.4	11375	646.4	23448.2
645.6	-2599.88	645.6	11718.7	645.6	23610.7
644.8	-2174.88	644.8	11956.2	644.8	23110.7
644	-1893.63	644	12362.5	644	23573.2
643.2	-1887.38	643.2	12206.2	643.2	23667
642.4	-1474.88	642.4	12681.2	642.4	24217
641.6	-1712.38	641.6	13075	641.6	23767
640.8	-1543.63	640.8	13037.5	640.8	23935.7
640	-1643.63	640	12931.2	640	24423.2
639.2	-2024.88	639.2	11918.7	639.2	22923.2
638.4	-2249.88	638.4	11612.5	638.4	23004.5
637.6	-2818.63	637.6	10562.5	637.6	22710.7
636.8	-3074.88	636.8	10143.7	636.8	22142
636	-3443.63	636	9368.75	636	21973.2
635.2	-3618.63	635.2	8725	635.2	21442
634.4	-4162.38	634.4	8100	634.4	21242
633.6	-3968.63	633.6	7725	633.6	21304.5
632.8	-4149.88	632.8	7318.75	632.8	21217
632	-4224.88	632	7175	632	21135.7
631.2	-4268.63	631.2	7225	631.2	21104.5
630.4	-4049.88	630.4	7375	630.4	21348.2
629.6	-4168.63	629.6	6968.75	629.6	21167
628.8	-4206.13	628.8	6968.75	628.8	20885.7
628	-4206.13	628	7106.25	628	20754.5
627.2	-4412.38	627.2	7000	627.2	21004.5
626.4	-4368.63	626.4	7000	626.4	20498.2
625.6	-3799.88	625.6	6568.75	625.6	20929.5
624.8	-4287.38	624.8	6987.5	624.8	20460.7
624	-4118.63	624	7068.75	624	20635.7
623.2	-4256.13	623.2	7037.5	623.2	20667
622.4	-4081.13	622.4	6618.75	622.4	20667
621.6	-4474.88	621.6	6493.75	621.6	20479.5
620.8	-4649.88	620.8	6825	620.8	20548.2
620	-4687.38	620	6156.25	620	20273.2
619.2	-4787.38	619.2	6818.75	619.2	20448.2
618.4	-4493.63	618.4	6075	618.4	20017
617.6	-4399.88	617.6	5875	617.6	20317
616.8	-4431.13	616.8	6100	616.8	20242
616	-4887.38	616	5768.75	616	20292
615.2	-4662.38	615.2	5675	615.2	19985.7
614.4	-4531.13	614.4	5718.75	614.4	20198.2
613.6	-4762.38	613.6	5575	613.6	20248.2
612.8	-4718.63	612.8	6062.5	612.8	19935.7
612	-4968.63	612	5675	612	20129.5
611.2	-4537.38	611.2	5593.75	611.2	19967
610.4	-4774.88	610.4	5756.25	610.4	20110.7
609.6	-4618.63	609.6	5518.75	609.6	19692
608.8	-4587.38	608.8	5837.5	608.8	20223.2
608	-5012.38	608	5750	608	19942
607.2	-5106.13	607.2	5318.75	607.2	20173.2
606.4	-5162.38	606.4	5793.75	606.4	20154.5
605.6	-4818.63	605.6	5743.75	605.6	20154.5
604.8	-5093.63	604.8	5656.25	604.8	20179.5
604	-4487.38	604	5675	604	19960.7
603.2	-4956.13	603.2	5756.25	603.2	20079.5
602.4	-4662.38	602.4	5881.25	602.4	20179.5
601.6	-4699.88	601.6	5850	601.6	20373.2
600.8	-5068.63	600.8	5968.75	600.8	20098.2
600	-4818.63	600	6112.5	600	20123.2
599.2	-4649.88	599.2	6275	599.2	20223.2
598.4	-4618.63	598.4	5968.75	598.4	20492
597.6	-5012.38	597.6	6012.5	597.6	20179.5
596.8	-4656.13	596.8	5918.75	596.8	20354.5
596	-5112.38	596	6156.25	596	20117
595.2	-4606.13	595.2	5862.5	595.2	20435.7
594.4	-4418.63	594.4	5918.75	594.4	20460.7
593.6	-4306.13	593.6	6137.5	593.6	20260.7
592.8	-4412.38	592.8	6062.5	592.8	20304.5
592	-4687.38	592	6156.25	592	20260.7
591.2	-4462.38	591.2	6337.5	591.2	20167
590.4	-4499.88	590.4	5787.5	590.4	20317
589.6	-4406.13	589.6	6037.5	589.6	20129.5
588.8	-4681.13	588.8	6156.25	588.8	20579.5
588	-4074.88	588	6056.25	588	20329.5
587.2	-4606.13	587.2	6037.5	587.2	20442
586.4	-4774.88	586.4	6100	586.4	20217
585.6	-4162.38	585.6	5618.75	585.6	20017
584.8	-4324.88	584.8	6043.75	584.8	20342
584	-4393.63	584	5693.75	584	20317
583.2	-4606.13	583.2	6406.25	583.2	20579.5
582.4	-4512.38	582.4	6443.75	582.4	20292
581.6	-4656.13	581.6	6350	581.6	20448.2
580.8	-4449.88	580.8	6012.5	580.8	20704.5
580	-4356.13	580	6637.5	580	20548.2
579.2	-4349.88	579.2	6325	579.2	20473.2
578.4	-4681.13	578.4	6225	578.4	20935.7
577.6	-4481.13	577.6	6325	577.6	20885.7
576.8	-4337.38	576.8	6306.25	576.8	20198.2
576	-4581.13	576	6418.75	576	20485.7
575.2	-4218.63	575.2	6543.75	575.2	20842
574.4	-4549.88	574.4	6481.25	574.4	20704.5
573.6	-4393.63	573.6	6950	573.6	20710.7
572.8	-4443.63	572.8	6793.75	572.8	20704.5
572	-4587.38	572	7193.75	572	21335.7
571.2	-4593.63	571.2	7375	571.2	21229.5
570.4	-4037.38	570.4	7218.75	570.4	21417
569.6	-4724.88	569.6	7662.5	569.6	21454.5
568.8	-4331.13	568.8	7962.5	568.8	21567
568	-4237.38	568	7656.25	568	21267
567.2	-4337.38	567.2	7293.75	567.2	20692
566.4	-4537.38	566.4	7006.25	566.4	20829.5
565.6	-4562.38	565.6	6475	565.6	19985.7
564.8	-4424.88	564.8	5843.75	564.8	20529.5
564	-4018.63	564	5887.5	564	19929.5
563.2	-4156.13	563.2	5443.75	563.2	19710.7
562.4	-4543.63	562.4	5643.75	562.4	19323.2
561.6	-4149.88	561.6	5837.5	561.6	19604.5
560.8	-4074.88	560.8	5231.25	560.8	19723.2
560	-4343.63	560	5325	560	19310.7
559.2	-4231.13	559.2	5268.75	559.2	19523.2
558.4	-3937.38	558.4	5637.5	558.4	19298.2
557.6	-4031.13	557.6	5737.5	557.6	19748.2
556.8	-4412.38	556.8	5625	556.8	19629.5
556	-4062.38	556	5456.25	556	19710.7
555.2	-4306.13	555.2	5875	555.2	19760.7
554.4	-4243.63	554.4	5631.25	554.4	19754.5
553.6	-4006.13	553.6	5462.5	553.6	19835.7
552.8	-4199.88	552.8	5475	552.8	19617
552	-3899.88	552	5531.25	552	19804.5
551.2	-4268.63	551.2	5506.25	551.2	19767
550.4	-4274.88	550.4	5581.25	550.4	19592
549.6	-3818.63	549.6	5706.25	549.6	19485.7
548.8	-3943.63	548.8	5468.75	548.8	19860.7
548	-4006.13	548	5050	548	19373.2
547.2	-3887.38	547.2	5062.5	547.2	19079.5
546.4	-3862.38	546.4	4925	546.4	18948.2
545.6	-4037.38	545.6	4643.75	545.6	19267
544.8	-3974.88	544.8	4606.25	544.8	19179.5
544	-3893.63	544	4981.25	544	19267
543.2	-4337.38	543.2	4706.25	543.2	18973.2
542.4	-3931.13	542.4	4468.75	542.4	19254.5
541.6	-4318.63	541.6	4325	541.6	18792
540.8	-4031.13	540.8	4500	540.8	18660.7
540	-4274.88	540	3918.75	540	19117
539.2	-4437.38	539.2	4162.5	539.2	18723.2
538.4	-4087.38	538.4	3993.75	538.4	18654.5
537.6	-4031.13	537.6	4375	537.6	18892
536.8	-4218.63	536.8	4343.75	536.8	18398.2
536	-4231.13	536	4562.5	536	18435.7
535.2	-3574.88	535.2	5118.75	535.2	18917
534.4	-3537.38	534.4	6006.25	534.4	19973.2
533.6	-2318.63	533.6	8193.75	533.6	21029.5
532.8	-2043.63	532.8	10593.7	532.8	22785.7
532	-24.8834	532	13368.7	532	25429.5
531.2	1187.62	531.2	14325	531.2	25898.2
530.4	793.867	530.4	12062.5	530.4	25923.2
529.6	-987.383	529.6	9331.25	529.6	23104.5
528.8	-3187.38	528.8	6837.5	528.8	20829.5
528	-4268.63	528	5025	528	18998.2
527.2	-4624.88	527.2	4087.5	527.2	18310.7
526.4	-4518.63	526.4	3825	526.4	18317
525.6	-4406.13	525.6	3612.5	525.6	18092
524.8	-4343.63	524.8	3481.25	524.8	18223.2
524	-4474.88	524	3543.75	524	17885.7
523.2	-4687.38	523.2	3256.25	523.2	17867
522.4	-4556.13	522.4	3712.5	522.4	17948.2
521.6	-4762.38	521.6	3162.5	521.6	17823.2
520.8	-4624.88	520.8	3262.5	520.8	18054.5
520	-4581.13	520	3125	520	18004.5
519.2	-4756.13	519.2	3193.75	519.2	17660.7
518.4	-4643.63	518.4	3150	518.4	18048.2
517.6	-4362.38	517.6	3100	517.6	17885.7
516.8	-5031.13	516.8	3031.25	516.8	18110.7
516	-4662.38	516	3112.5	516	17717
515.2	-4606.13	515.2	2943.75	515.2	18029.5
514.4	-4268.63	514.4	3318.75	514.4	17798.2
513.6	-4656.13	513.6	2943.75	513.6	17798.2
512.8	-4331.13	512.8	3262.5	512.8	18004.5
512	-4381.13	512	3243.75	512	17960.7
511.2	-3799.88	511.2	3168.75	511.2	17785.7
510.4	-4249.88	510.4	3343.75	510.4	17979.5
509.6	-3774.88	509.6	3506.25	509.6	18017
508.8	-3762.38	508.8	3250	508.8	18060.7
508	-3812.38	508	3306.25	508	18092
507.2	-3949.88	507.2	3162.5	507.2	17985.7
506.4	-3812.38	506.4	3237.5	506.4	18217
505.6	-4337.38	505.6	3218.75	505.6	18260.7
504.8	-3849.88	504.8	3187.5	504.8	17935.7
504	-4249.88	504	3200	504	18054.5
503.2	-4624.88	503.2	3375	503.2	18173.2
502.4	-4656.13	502.4	3243.75	502.4	17760.7
501.6	-4681.13	501.6	3200	501.6	17504.5
500.8	-4824.88	500.8	3281.25	500.8	17742
500	-4881.13	500	3293.75	500	17829.5
499.2	-4943.63	499.2	3162.5	499.2	17642
498.4	-4787.38	498.4	3350	498.4	17960.7
497.6	-4893.63	497.6	3156.25	497.6	17729.5
496.8	-4756.13	496.8	3375	496.8	17648.2
496	-5162.38	496	3356.25	496	17635.7
495.2	-4812.38	495.2	3293.75	495.2	17723.2
494.4	-4887.38	494.4	3293.75	494.4	17467
493.6	-4981.13	493.6	3006.25	493.6	18054.5
492.8	-4912.38	492.8	3212.5	492.8	18004.5
492	-5118.63	492	3106.25	492	17617
491.2	-4762.38	491.2	3031.25	491.2	17685.7
490.4	-4962.38	490.4	3118.75	490.4	17692
489.6	-4974.88	489.6	3012.5	489.6	17535.7
488.8	-4931.13	488.8	3387.5	488.8	17854.5
488	-4931.13	488	3018.75	488	17598.2
487.2	-5012.38	487.2	3500	487.2	17692
486.4	-4749.88	486.4	3231.25	486.4	17560.7
485.6	-5474.88	485.6	3537.5	485.6	17973.2
484.8	-5162.38	484.8	3225	484.8	18023.2
484	-4943.63	484	3193.75	484	17710.7
483.2	-4874.88	483.2	3275	483.2	17798.2
482.4	-4881.13	482.4	3131.25	482.4	17735.7
481.6	-4518.63	481.6	3075	481.6	17592
480.8	-4856.13	480.8	3231.25	480.8	17748.2
480	-4356.13	480	3100	480	17873.2
479.2	-4362.38	479.2	3218.75	479.2	17742
478.4	-4449.88	478.4	3012.5	478.4	17923.2
477.6	-4756.13	477.6	3275	477.6	18023.2
476.8	-4731.13	476.8	3256.25	476.8	17642
476	-4631.13	476	3143.75	476	17829.5
475.2	-5112.38	475.2	2987.5	475.2	17842
474.4	-4749.88	474.4	3187.5	474.4	17692
473.6	-4787.38	473.6	3131.25	473.6	17748.2
472.8	-5143.63	472.8	3225	472.8	17992
472	-4587.38	472	3143.75	472	17760.7
471.2	-4674.88	471.2	2981.25	471.2	17898.2
470.4	-4562.38	470.4	3362.5	470.4	17942
469.6	-4781.13	469.6	3043.75	469.6	17660.7
468.8	-4912.38	468.8	3012.5	468.8	17929.5
468	-4368.63	468	3525	468	17723.2
467.2	-4681.13	467.2	3250	467.2	17860.7
466.4	-4268.63	466.4	3337.5	466.4	18029.5
465.6	-4381.13	465.6	3412.5	465.6	17923.2
464.8	-4437.38	464.8	3256.25	464.8	17985.7
464	-4456.13	464	3337.5	464	17498.2
463.2	-4781.13	463.2	3187.5	463.2	17767
462.4	-4749.88	462.4	3100	462.4	17879.5
461.6	-4531.13	461.6	3137.5	461.6	17810.7
460.8	-4899.88	460.8	3400	460.8	17948.2
460	-4343.63	460	3262.5	460	17923.2
459.2	-4337.38	459.2	3237.5	459.2	18042
458.4	-4437.38	458.4	3075	458.4	17885.7
457.6	-4899.88	457.6	3325	457.6	18179.5
456.8	-4656.13	456.8	3081.25	456.8	17767
456	-4537.38	456	3387.5	456	17698.2
455.2	-4562.38	455.2	3231.25	455.2	18004.5
454.4	-4537.38	454.4	3431.25	454.4	18204.5
453.6	-4106.13	453.6	3262.5	453.6	17885.7
452.8	-4143.63	452.8	3356.25	452.8	17910.7
452	-3893.63	452	3081.25	452	18210.7
451.2	-4181.13	451.2	3575	451.2	18029.5
450.4	-4493.63	450.4	3168.75	450.4	18223.2
449.6	-4406.13	449.6	3006.25	449.6	17998.2
448.8	-4818.63	448.8	3381.25	448.8	17779.5
448	-3987.38	448	3337.5	448	18117
447.2	-4437.38	447.2	3450	447.2	18060.7
446.4	-4324.88	446.4	2925	446.4	18242
445.6	-4331.13	445.6	3531.25	445.6	18042
444.8	-4331.13	444.8	3400	444.8	18392
444	-4287.38	444	3406.25	444	18054.5
443.2	-4299.88	443.2	2993.75	443.2	18179.5
442.4	-4199.88	442.4	3562.5	442.4	18185.7
441.6	-4156.13	441.6	3100	441.6	18248.2
440.8	-4287.38	440.8	3287.5	440.8	18423.2
440	-4156.13	440	3418.75	440	18154.5
439.2	-4168.63	439.2	3487.5	439.2	18023.2
438.4	-4262.38	438.4	3337.5	438.4	17979.5
437.6	-3756.13	437.6	3675	437.6	18067
436.8	-4137.38	436.8	3268.75	436.8	18435.7
436	-4206.13	436	3168.75	436	18123.2
435.2	-3849.88	435.2	3375	435.2	18229.5
434.4	-4237.38	434.4	3162.5	434.4	18304.5
433.6	-3931.13	433.6	3412.5	433.6	18054.5
432.8	-4043.63	432.8	3337.5	432.8	18198.2
432	-4393.63	432	3643.75	432	18348.2
431.2	-4299.88	431.2	3081.25	431.2	18373.2
430.4	-3943.63	430.4	3212.5	430.4	18242
429.6	-3737.38	429.6	3381.25	429.6	18323.2
428.8	-3743.63	428.8	3325	428.8	18142
428	-3674.88	428	3287.5	428	18198.2
427.2	-4031.13	427.2	3400	427.2	18535.7
426.4	-3812.38	426.4	3375	426.4	18167
425.6	-3887.38	425.6	3350	425.6	18260.7
424.8	-3837.38	424.8	3431.25	424.8	18210.7
424	-3912.38	424	3587.5	424	18310.7
423.2	-3774.88	423.2	3193.75	423.2	18354.5
422.4	-3974.88	422.4	3562.5	422.4	18454.5
421.6	-3756.13	421.6	3556.25	421.6	18292
420.8	-3918.63	420.8	3512.5	420.8	18585.7
420	-3824.88	420	3400	420	18517
419.2	-3474.88	419.2	3587.5	419.2	18310.7
418.4	-3231.13	418.4	3456.25	418.4	18248.2
417.6	-3406.13	417.6	3637.5	417.6	18935.7
416.8	-2781.13	416.8	3243.75	416.8	18829.5
416	-2399.88	416	3312.5	416	19004.5
415.2	-1912.38	415.2	3406.25	415.2	19142
414.4	-1081.13	414.4	3618.75	414.4	19360.7
413.6	-1193.63	413.6	3587.5	413.6	19073.2
412.8	-1243.63	412.8	3706.25	412.8	19179.5
412	-2243.63	412	3368.75	412	19048.2
411.2	-3168.63	411.2	3400	411.2	18579.5
410.4	-3843.63	410.4	3462.5	410.4	18279.5
409.6	-3681.13	409.6	3306.25	409.6	18498.2
408.8	-4281.13	408.8	3212.5	408.8	18060.7
408	-4612.38	408	3381.25	408	18092
407.2	-4618.63	407.2	3287.5	407.2	17704.5
406.4	-4887.38	406.4	3193.75	406.4	18048.2
405.6	-4706.13	405.6	3325	405.6	17798.2
404.8	-5218.63	404.8	3162.5	404.8	17860.7
404	-4974.88	404	3425	404	17779.5
403.2	-4631.13	403.2	3606.25	403.2	18123.2
402.4	-4506.13	402.4	3475	402.4	18004.5
401.6	-4043.63	401.6	3831.25	401.6	18079.5
400.8	-3699.88	400.8	3581.25	400.8	18423.2
400	-2624.88	400	4156.25	400	18873.2
399.2	-656.133	399.2	4525	399.2	19923.2
398.4	1800.12	398.4	4556.25	398.4	20517
397.6	2981.37	397.6	4293.75	397.6	21142
396.8	3037.62	396.8	4225	396.8	21298.2
396	1756.37	396	3375	396	20304.5
395.2	-281.133	395.2	3162.5	395.2	19660.7
394.4	-2262.38	394.4	3118.75	394.4	18848.2
393.6	-4281.13	393.6	3050	393.6	18285.7
392.8	-5249.88	392.8	3137.5	392.8	17748.2
392	-6074.88	392	3050	392	17798.2
391.2	-6143.63	391.2	3100	391.2	17010.7
390.4	-6693.63	390.4	3043.75	390.4	17254.5
389.6	-6762.38	389.6	2687.5	389.6	17123.2
388.8	-7106.13	388.8	2868.75	388.8	17054.5
388	-7343.63	388	3031.25	388	16810.7
387.2	-7318.63	387.2	3193.75	387.2	17060.7
386.4	-7318.63	386.4	3075	386.4	16842
385.6	-7481.13	385.6	2943.75	385.6	16942
384.8	-7124.88	384.8	3150	384.8	16729.5
384	-7443.63	384	2981.25	384	16954.5
383.2	-7531.13	383.2	3218.75	383.2	16754.5
382.4	-7618.63	382.4	3225	382.4	17148.2
381.6	-7531.13	381.6	3031.25	381.6	17042
380.8	-7587.38	380.8	2981.25	380.8	16985.7
380	-7762.38	380	2993.75	380	17029.5
379.2	-7406.13	379.2	3056.25	379.2	16960.7
378.4	-7581.13	378.4	3031.25	378.4	16860.7
377.6	-7406.13	377.6	3000	377.6	16898.2
376.8	-8012.38	376.8	3137.5	376.8	16798.2
376	-7793.63	376	2837.5	376	16973.2
375.2	-7568.63	375.2	3143.75	375.2	16748.2
374.4	-7462.38	374.4	3012.5	374.4	16798.2
373.6	-7531.13	373.6	3087.5	373.6	16792
372.8	-7524.88	372.8	3025	372.8	16723.2
372	-7656.13	372	3093.75	372	16754.5
371.2	-7693.63	371.2	2968.75	371.2	16698.2
370.4	-7556.13	370.4	3162.5	370.4	16873.2
369.6	-7631.13	369.6	2875	369.6	16779.5
368.8	-7431.13	368.8	2987.5	368.8	16735.7
368	-7518.63	368	3012.5	368	16679.5
367.2	-7724.88	367.2	3275	367.2	16723.2
366.4	-7562.38	366.4	3093.75	366.4	17023.2
365.6	-7549.88	365.6	3306.25	365.6	16835.7
364.8	-7924.88	364.8	3200	364.8	16910.7
364	-7731.13	364	3106.25	364	16829.5
363.2	-7449.88	363.2	3093.75	363.2	16954.5
362.4	-7581.13	362.4	3218.75	362.4	16742
361.6	-7462.38	361.6	3231.25	361.6	16967
360.8	-7393.63	360.8	3237.5	360.8	16948.2
360	-7299.88	360	3025	360	16673.2
359.2	-7562.38	359.2	3268.75	359.2	16960.7
358.4	-7356.13	358.4	3106.25	358.4	17073.2
357.6	-7624.88	357.6	3237.5	357.6	16992
356.8	-7406.13	356.8	3168.75	356.8	16898.2
356	-7593.63	356	3075	356	16873.2
355.2	-7206.13	355.2	3256.25	355.2	16942
354.4	-7649.88	354.4	3031.25	354.4	17335.7
353.6	-7168.63	353.6	3112.5	353.6	17142
352.8	-7443.63	352.8	3281.25	352.8	16979.5
352	-7387.38	352	3200	352	17098.2
351.2	-7337.38	351.2	3281.25	351.2	17235.7
350.4	-7299.88	350.4	3268.75	350.4	17067
349.6	-7024.88	349.6	3450	349.6	17217
348.8	-7018.63	348.8	3443.75	348.8	16748.2
348	-7712.38	348	3006.25	348	17248.2
347.2	-7306.13	347.2	3412.5	347.2	17367
346.4	-7687.38	346.4	3331.25	346.4	17010.7
345.6	-7312.38	345.6	3525	345.6	16948.2
344.8	-7518.63	344.8	3337.5	344.8	17017
344	-7381.13	344	3175	344	16867
343.2	-7556.13	343.2	3337.5	343.2	16773.2
342.4	-7281.13	342.4	3256.25	342.4	17067
341.6	-7224.88	341.6	3218.75	341.6	16842
340.8	-7556.13	340.8	3443.75	340.8	17135.7
340	-7543.63	340	2937.5	340	16904.5
339.2	-7456.13	339.2	3250	339.2	16979.5
338.4	-7337.38	338.4	3081.25	338.4	17054.5
337.6	-7312.38	337.6	3156.25	337.6	16829.5
336.8	-7599.88	336.8	3368.75	336.8	16923.2
336	-7506.13	336	3156.25	336	17092
335.2	-7387.38	335.2	3281.25	335.2	16904.5
334.4	-7281.13	334.4	3368.75	334.4	17004.5
333.6	-7281.13	333.6	3418.75	333.6	17017
332.8	-7193.63	332.8	3068.75	332.8	16685.7
332	-7249.88	332	3537.5	332	16960.7
331.2	-7449.88	331.2	3300	331.2	17104.5
330.4	-6799.88	330.4	3393.75	330.4	17135.7
329.6	-7506.13	329.6	3281.25	329.6	17179.5
328.8	-7187.38	328.8	3493.75	328.8	17110.7
328	-7031.13	328	3162.5	328	17329.5
327.2	-7374.88	327.2	3368.75	327.2	16985.7
326.4	-7006.13	326.4	3187.5	326.4	17198.2
325.6	-7187.38	325.6	3475	325.6	17167
324.8	-7349.88	324.8	3475	324.8	16935.7
324	-6899.88	324	3550	324	17085.7
323.2	-7062.38	323.2	3287.5	323.2	16998.2
322.4	-7012.38	322.4	3368.75	322.4	17017
321.6	-6906.13	321.6	3350	321.6	17185.7
320.8	-7043.63	320.8	3643.75	320.8	17160.7
320	-7068.63	320	3381.25	320	17198.2
319.2	-6849.88	319.2	3406.25	319.2	17217
318.4	-7287.38	318.4	3512.5	318.4	17267
317.6	-7099.88	317.6	3506.25	317.6	17242
316.8	-7199.88	316.8	3237.5	316.8	17417
316	-7399.88	316	3243.75	316	17179.5
315.2	-6949.88	315.2	3425	315.2	17123.2
314.4	-7093.63	314.4	3287.5	314.4	17285.7
313.6	-6993.63	313.6	3493.75	313.6	17379.5
312.8	-7081.13	312.8	3543.75	312.8	16885.7
312	-6831.13	312	3618.75	312	17048.2
311.2	-7399.88	311.2	3431.25	311.2	17467
310.4	-6793.63	310.4	3600	310.4	17348.2
309.6	-6974.88	309.6	3881.25	309.6	17173.2
308.8	-6799.88	308.8	3493.75	308.8	17329.5
308	-7312.38	308	3681.25	308	17417
307.2	-6699.88	307.2	3650	307.2	17292
306.4	-7187.38	306.4	3681.25	306.4	17335.7
305.6	-6949.88	305.6	3343.75	305.6	17285.7
304.8	-6849.88	304.8	3662.5	304.8	17404.5
304	-6806.13	304	3425	304	17410.7
303.2	-7006.13	303.2	3675	303.2	17554.5
302.4	-6587.38	302.4	3093.75	302.4	17348.2
301.6	-6974.88	301.6	3587.5	301.6	17448.2
300.8	-6793.63	300.8	3287.5	300.8	17267
300	-6943.63	300	3356.25	300	17360.7
299.2	-6899.88	299.2	3306.25	299.2	17129.5
298.4	-6874.88	298.4	3512.5	298.4	16967
297.6	-6856.13	297.6	3268.75	297.6	17423.2
296.8	-6949.88	296.8	3062.5	296.8	17235.7
296	-7068.63	296	3175	296	17042
295.2	-6674.88	295.2	3150	295.2	16923.2
294.4	-7112.38	294.4	3225	294.4	17079.5
293.6	-6843.63	293.6	2993.75	293.6	17173.2
292.8	-6949.88	292.8	3293.75	292.8	16885.7
292	-7074.88	292	3337.5	292	17404.5
291.2	-6681.13	291.2	3475	291.2	17267
290.4	-6518.63	290.4	3806.25	290.4	17342
289.6	-6368.63	289.6	3868.75	289.6	17442
288.8	-6187.38	288.8	4806.25	288.8	17873.2
288	-5724.88	288	5143.75	288	18642
287.2	-5612.38	287.2	6750	287.2	19192
286.4	-5606.13	286.4	7106.25	286.4	19410.7
285.6	-5506.13	285.6	6962.5	285.6	19404.5
284.8	-5824.88	284.8	6331.25	284.8	18598.2
284	-5793.63	284	4931.25	284	18154.5
283.2	-6281.13	283.2	3831.25	283.2	17348.2
282.4	-6643.63	282.4	3343.75	282.4	17417
281.6	-6981.13	281.6	3256.25	281.6	17054.5
280.8	-6687.38	280.8	2887.5	280.8	17310.7
280	-6818.63	280	2775	280	17235.7
279.2	-7112.38	279.2	2912.5	279.2	17048.2
278.4	-6743.63	278.4	2987.5	278.4	17335.7
277.6	-6587.38	277.6	3112.5	277.6	17167
276.8	-7306.13	276.8	2925	276.8	16810.7
276	-6743.63	276	3062.5	276	17192
275.2	-6943.63	275.2	2981.25	275.2	17179.5
274.4	-6474.88	274.4	2943.75	274.4	17135.7
273.6	-7068.63	273.6	2818.75	273.6	17204.5
272.8	-6749.88	272.8	2850	272.8	17267
272	-6749.88	272	2912.5	272	17229.5
271.2	-7024.88	271.2	3087.5	271.2	17148.2
270.4	-6943.63	270.4	2856.25	270.4	17123.2
269.6	-6812.38	269.6	3068.75	269.6	17123.2
268.8	-6799.88	268.8	2956.25	268.8	17317
268	-6862.38	268	2906.25	268	17329.5
267.2	-6962.38	267.2	2818.75	267.2	17135.7
266.4	-6868.63	266.4	2887.5	266.4	17435.7
265.6	-6693.63	265.6	2987.5	265.6	17142
264.8	-6418.63	264.8	2750	264.8	16810.7
264	-6674.88	264	2900	264	17198.2
263.2	-6518.63	263.2	2718.75	263.2	17429.5
262.4	-6562.38	262.4	2618.75	262.4	17198.2
261.6	-6431.13	261.6	2768.75	261.6	17348.2
260.8	-6474.88	260.8	2956.25	260.8	17685.7
260	-6468.63	260	2881.25	260	17242
259.2	-6487.38	259.2	2875	259.2	17742
258.4	-6618.63	258.4	2768.75	258.4	17598.2
257.6	-6468.63	257.6	2862.5	257.6	17260.7
256.8	-6412.38	256.8	2918.75	256.8	17548.2
256	-6362.38	256	2893.75	256	17404.5
255.2	-6149.88	255.2	3100	255.2	17354.5
254.4	-6518.63	254.4	3218.75	254.4	17379.5
253.6	-6206.13	253.6	2718.75	253.6	17404.5
252.8	-6406.13	252.8	3018.75	252.8	17567
252	-6049.88	252	3000	252	17579.5
251.2	-6668.63	251.2	2912.5	251.2	17367
250.4	-6137.38	250.4	2881.25	250.4	17523.2
249.6	-6199.88	249.6	2662.5	249.6	17167
248.8	-6418.63	248.8	3075	248.8	17510.7
248	-6468.63	248	2862.5	248	17310.7
247.2	-6268.63	247.2	2881.25	247.2	17435.7
246.4	-6037.38	246.4	3006.25	246.4	17529.5
245.6	-6193.63	245.6	2806.25	245.6	17610.7
244.8	-6462.38	244.8	2912.5	244.8	17542
244	-6337.38	244	2925	244	17404.5
243.2	-6431.13	243.2	2812.5	243.2	17417
242.4	-6387.38	242.4	2831.25	242.4	17442
241.6	-6712.38	241.6	3025	241.6	17123.2
240.8	-6737.38	240.8	2862.5	240.8	17179.5
240	-6724.88	240	3031.25	240	17404.5
239.2	-6568.63	239.2	2981.25	239.2	17192
238.4	-6662.38	238.4	3068.75	238.4	17417
237.6	-6143.63	237.6	2968.75	237.6	17492
236.8	-5318.63	236.8	2987.5	236.8	17723.2
236	-4274.88	236	3193.75	236	18442
235.2	-2874.88	235.2	3162.5	235.2	18835.7
234.4	-1499.88	234.4	3031.25	234.4	19598.2
233.6	1081.37	233.6	3031.25	233.6	20535.7
232.8	2475.12	232.8	2893.75	232.8	21279.5
232	1787.62	232	3400	232	20723.2
231.2	937.617	231.2	2975	231.2	19735.7
230.4	1568.87	230.4	3006.25	230.4	20204.5
229.6	1337.62	229.6	3006.25	229.6	19948.2
228.8	-2268.63	228.8	3237.5	228.8	18854.5
228	-6468.63	228	3200	228	17360.7
227.2	-8456.13	227.2	3168.75	227.2	16742
226.4	-9193.63	226.4	3056.25	226.4	16592
225.6	-9412.38	225.6	2950	225.6	16510.7
224.8	-9387.38	224.8	3125	224.8	16342
224	-9699.88	224	2987.5	224	16304.5
223.2	-9656.13	223.2	2768.75	223.2	16342
222.4	-9668.63	222.4	3100	222.4	16404.5
221.6	-9799.88	221.6	2875	221.6	16204.5
220.8	-9837.38	220.8	3093.75	220.8	16367
220	-9899.88	220	3281.25	220	16148.2
219.2	-9824.88	219.2	2893.75	219.2	16310.7
218.4	-9956.13	218.4	2887.5	218.4	16110.7
217.6	-10056.1	217.6	2968.75	217.6	16129.5
216.8	-10006.1	216.8	3193.75	216.8	16110.7
216	-10137.4	216	3143.75	216	16323.2
215.2	-9987.38	215.2	2887.5	215.2	16454.5
214.4	-10087.4	214.4	3068.75	214.4	16142
213.6	-10306.1	213.6	2950	213.6	16398.2
212.8	-10124.9	212.8	2850	212.8	16392
212	-10012.4	212	3050	212	16160.7
211.2	-10162.4	211.2	3075	211.2	16148.2
210.4	-10024.9	210.4	3075	210.4	16379.5
209.6	-10006.1	209.6	3168.75	209.6	16242
208.8	-10062.4	208.8	3018.75	208.8	16192
208	-10131.1	208	3106.25	208	16154.5
207.2	-10068.6	207.2	2931.25	207.2	16154.5
206.4	-9912.38	206.4	2768.75	206.4	16242
205.6	-10037.4	205.6	3037.5	205.6	16135.7
204.8	-10068.6	204.8	2981.25	204.8	16210.7
204	-10112.4	204	3175	204	16192
203.2	-9956.13	203.2	3037.5	203.2	16223.2
202.4	-9931.13	202.4	3131.25	202.4	16204.5
201.6	-10043.6	201.6	2993.75	201.6	16235.7
200.8	-10024.9	200.8	3175	200.8	16285.7
200	-10018.6	200	3218.75	200	16304.5

## Sheet: Fig. 2c
X (BE)	NiMoN									X (BE)	NiFeN									X (BE)	NiMoN@NiFeN
888	1358.27	1284.72	1236.63	1237.06	1238.21	1239.72	1237.72	1242.85	1272.29	888	4186.67	4227.48	4194.52	4194.97	4196.79	4195.59	4195.22	4200.8	4216.71	888	6949.13	7039.59	6949.13	6949.35	6951.12	6952.03	6949.7	6959.74	7023.3
887.9	1102.43	1285.19	1236.02	1236.46	1237.61	1239.14	1237.13	1242.33	1272.62	887.9	4214.67	4228.14	4194.57	4195.02	4196.85	4195.65	4195.28	4200.94	4217.25	887.9	7116.63	7041.65	6949.13	6949.35	6951.13	6952.05	6949.71	6959.89	7025.17
887.8	1323.27	1286.97	1236.69	1237.13	1238.29	1239.83	1237.81	1243.09	1274.27	887.8	4225.33	4228.64	4194.44	4194.9	4196.74	4195.53	4195.16	4200.9	4217.63	887.8	7104.13	7043.22	6948.57	6948.8	6950.58	6951.51	6949.16	6959.48	7026.54
887.7	1305.77	1287.7	1236.25	1236.7	1237.86	1239.42	1237.39	1242.75	1274.85	887.7	4270.67	4229.1	4194.26	4194.71	4196.57	4195.35	4194.98	4200.8	4217.96	887.7	6957.88	7044.88	6948.05	6948.28	6950.07	6951.01	6948.64	6959.11	7028.01
887.6	1389.93	1288.56	1235.9	1236.35	1237.53	1239.1	1237.05	1242.49	1275.57	887.6	4240.67	4229.3	4193.78	4194.24	4196.11	4194.89	4194.52	4200.43	4218.03	887.6	6997.88	7047.1	6948.02	6948.24	6950.06	6951	6948.62	6959.23	7030.02
887.5	1173.27	1289.04	1235.13	1235.58	1236.76	1238.35	1236.3	1241.81	1275.9	887.5	4254.67	4229.7	4193.49	4193.96	4195.84	4194.61	4194.24	4200.23	4218.3	887.5	7045.38	7049.25	6947.85	6948.08	6949.9	6950.86	6948.46	6959.23	7031.97
887.4	1292.43	1290.65	1235.44	1235.89	1237.08	1238.68	1236.62	1242.22	1277.37	887.4	4256	4230.03	4193.12	4193.58	4195.47	4194.24	4193.87	4199.95	4218.5	887.4	7134.13	7051.31	6947.52	6947.75	6949.59	6950.56	6948.14	6959.07	7033.82
887.3	1196.6	1291.72	1235.16	1235.61	1236.81	1238.42	1236.35	1242.03	1278.28	887.3	4270	4230.38	4192.73	4193.19	4195.1	4193.86	4193.49	4199.66	4218.71	887.3	7076.63	7053.15	6946.9	6947.13	6948.98	6949.96	6947.52	6958.61	7035.45
887.2	1238.27	1293.32	1235.35	1235.81	1237.01	1238.64	1236.56	1242.33	1279.73	887.2	4299.33	4230.66	4192.25	4192.72	4194.64	4193.39	4193.02	4199.29	4218.86	887.2	7165.38	7055.25	6946.46	6946.7	6948.56	6949.55	6947.09	6958.35	7037.33
887.1	1279.1	1294.78	1235.34	1235.8	1237.01	1238.65	1236.56	1242.42	1281.03	887.1	4262.67	4230.79	4191.59	4192.06	4193.99	4192.74	4192.37	4198.73	4218.85	887.1	7206.63	7057.12	6945.73	6945.97	6947.84	6948.84	6946.37	6957.79	7038.98
887	1224.1	1296.08	1235.12	1235.58	1236.8	1238.46	1236.35	1242.3	1282.18	887	4198	4231.17	4191.15	4191.63	4193.57	4192.31	4191.94	4198.4	4219.08	887	7150.38	7058.93	6944.86	6945.1	6946.98	6947.99	6945.5	6957.1	7040.56
886.9	1344.93	1297.73	1235.17	1235.64	1236.87	1238.54	1236.42	1242.47	1283.66	886.9	4174	4231.97	4191.11	4191.59	4193.54	4192.27	4191.91	4198.46	4219.74	886.9	7216.63	7061	6944.17	6944.41	6946.3	6947.33	6944.82	6956.59	7042.4
886.8	1208.27	1298.83	1234.62	1235.09	1236.33	1238.01	1235.89	1242.03	1284.6	886.8	4298	4232.95	4191.21	4191.7	4193.66	4192.39	4192.02	4198.68	4220.57	886.8	7119.13	7062.93	6943.26	6943.5	6945.4	6946.44	6943.92	6955.87	7044.09
886.7	1227.43	1300.69	1234.75	1235.22	1236.47	1238.17	1236.04	1242.27	1286.28	886.7	4111.33	4233.2	4190.56	4191.04	4193.02	4191.74	4191.38	4198.14	4220.66	886.7	7244.13	7065.26	6942.67	6942.91	6944.83	6945.88	6943.34	6955.47	7046.18
886.6	1334.1	1302.52	1234.79	1235.26	1236.52	1238.24	1236.09	1242.42	1287.94	886.6	4188	4234.63	4191.04	4191.53	4193.52	4192.24	4191.88	4198.74	4221.94	886.6	7045.38	7067.25	6941.66	6941.9	6943.84	6944.9	6942.34	6954.65	7047.92
886.5	1343.27	1303.88	1234.29	1234.77	1236.03	1237.77	1235.61	1242.04	1289.13	886.5	4161.33	4235.63	4191.06	4191.55	4193.56	4192.27	4191.9	4198.88	4222.78	886.5	7140.38	7069.98	6941.31	6941.56	6943.5	6944.57	6942	6954.51	7050.41
886.4	1362.43	1305.28	1233.75	1234.22	1235.5	1237.25	1235.08	1241.62	1290.34	886.4	4064	4236.83	4191.25	4191.74	4193.76	4192.46	4192.1	4199.18	4223.82	886.4	6881.63	7072.48	6940.65	6940.89	6942.85	6943.93	6941.34	6954.05	7052.65
886.3	1330.77	1306.66	1233.1	1233.58	1234.86	1236.63	1234.45	1241.1	1291.54	886.3	4134.67	4238.67	4192.03	4192.53	4194.56	4193.25	4192.9	4200.09	4225.5	886.3	7140.38	7075.93	6940.85	6941.09	6943.06	6944.16	6941.55	6954.45	7055.84
886.2	1339.93	1308.27	1232.61	1233.1	1234.38	1236.17	1233.98	1240.73	1292.97	886.2	4226.67	4240.12	4192.39	4192.89	4194.93	4193.62	4193.26	4200.57	4226.78	886.2	7030.38	7078.6	6940.18	6940.43	6942.41	6943.52	6940.89	6954	7058.24
886.1	1332.43	1309.92	1232.07	1232.56	1233.86	1235.66	1233.46	1240.32	1294.43	886.1	4097.33	4241.06	4192.18	4192.68	4194.74	4193.42	4193.06	4200.49	4227.55	886.1	7164.13	7081.72	6939.88	6940.12	6942.12	6943.24	6940.6	6953.92	7061.09
886	1280.77	1311.7	1231.57	1232.06	1233.37	1235.18	1232.97	1239.95	1296.01	886	4204.67	4242.84	4192.76	4193.27	4195.34	4194.01	4193.66	4201.21	4229.15	886	7162.88	7084.49	6939.12	6939.38	6941.39	6942.52	6939.86	6953.39	7063.57
885.9	1292.43	1313.82	1231.32	1231.82	1233.13	1234.97	1232.75	1239.84	1297.93	885.9	4228	4244.02	4192.69	4193.2	4195.28	4193.95	4193.6	4201.28	4230.15	885.9	7094.13	7087.34	6938.38	6938.63	6940.65	6941.8	6939.12	6952.87	7066.14
885.8	1284.1	1315.98	1231.02	1231.51	1232.84	1234.69	1232.46	1239.67	1299.89	885.8	4213.33	4245.1	4192.47	4192.98	4195.08	4193.74	4193.39	4201.2	4231.05	885.8	7194.13	7090.51	6937.85	6938.11	6940.15	6941.31	6938.61	6952.59	7069.03
885.7	1284.1	1318.28	1230.75	1231.25	1232.58	1234.45	1232.21	1239.55	1301.98	885.7	4210.67	4246.33	4192.34	4192.85	4194.97	4193.62	4193.27	4201.21	4232.09	885.7	7082.88	7093.44	6937	6937.25	6939.31	6940.48	6937.76	6951.97	7071.65
885.6	1333.27	1320.68	1230.48	1230.99	1232.33	1234.21	1231.96	1239.43	1304.17	885.6	4166.67	4247.64	4192.23	4192.74	4194.88	4193.52	4193.17	4201.25	4233.21	885.6	7136.63	7096.83	6936.51	6936.77	6938.83	6940.02	6937.28	6951.73	7074.74
885.5	1330.77	1322.94	1229.97	1230.47	1231.83	1233.73	1231.47	1239.06	1306.21	885.5	4224	4249.28	4192.38	4192.91	4195.05	4193.69	4193.34	4201.56	4234.66	885.5	7161.63	7100.12	6935.84	6936.1	6938.18	6939.38	6936.62	6951.31	7077.73
885.4	1339.1	1325.31	1229.46	1229.97	1231.33	1233.26	1230.98	1238.71	1308.36	885.4	4232	4250.65	4192.19	4192.71	4194.88	4193.5	4193.16	4201.52	4235.82	885.4	7049.13	7103.42	6935.08	6935.35	6937.44	6938.65	6935.88	6950.81	7080.71
885.3	1327.43	1327.75	1228.91	1229.43	1230.8	1232.74	1230.46	1238.32	1310.58	885.3	4172	4252.03	4191.94	4192.47	4194.65	4193.27	4192.93	4201.43	4237	885.3	7125.38	7107.19	6934.7	6934.97	6937.07	6938.3	6935.51	6950.7	7084.15
885.2	1327.43	1330.36	1228.42	1228.93	1230.32	1232.28	1229.98	1237.99	1312.95	885.2	4228.67	4253.86	4192.07	4192.6	4194.79	4193.4	4193.06	4201.72	4238.62	885.2	7065.38	7110.8	6934.06	6934.33	6936.45	6937.7	6934.88	6950.33	7087.43
885.1	1344.93	1333.08	1227.92	1228.44	1229.83	1231.81	1229.51	1237.66	1315.44	885.1	4143.33	4255.43	4191.84	4192.38	4194.58	4193.19	4192.85	4201.66	4239.98	885.1	7201.63	7114.69	6933.62	6933.89	6936.03	6937.29	6934.45	6950.17	7090.98
885	1412.43	1335.83	1227.34	1227.86	1229.26	1231.26	1228.95	1237.24	1317.95	885	4270.67	4257.61	4192.14	4192.68	4194.9	4193.5	4193.17	4202.13	4241.94	885	7217.88	7118.22	6932.73	6932.99	6935.15	6936.42	6933.56	6949.56	7094.16
884.9	1369.93	1338.36	1226.41	1226.93	1228.34	1230.36	1228.04	1236.48	1320.23	884.9	4128.67	4259.1	4191.65	4192.2	4194.44	4193.02	4192.7	4201.82	4243.2	884.9	7144.13	7121.77	6931.77	6932.04	6934.21	6935.5	6932.62	6948.9	7097.36
884.8	1293.27	1341.22	1225.69	1226.22	1227.64	1229.67	1227.35	1235.94	1322.85	884.8	4156	4261.56	4192.04	4192.59	4194.84	4193.43	4193.1	4202.39	4245.43	884.8	7146.63	7125.66	6931.06	6931.33	6933.52	6934.82	6931.92	6948.49	7100.88
884.7	1416.6	1344.6	1225.35	1225.88	1227.31	1229.37	1227.03	1235.79	1325.96	884.7	4201.33	4263.96	4192.27	4192.81	4195.09	4193.66	4193.34	4202.8	4247.6	884.7	7056.63	7129.63	6930.34	6930.61	6932.81	6934.13	6931.21	6948.08	7104.47
884.6	1334.1	1347.48	1224.39	1224.93	1226.37	1228.45	1226.1	1235.02	1328.57	884.6	4279.33	4266.19	4192.21	4192.76	4195.05	4193.62	4193.3	4202.93	4249.59	884.6	7114.13	7133.98	6929.92	6930.19	6932.41	6933.74	6930.8	6947.98	7108.44
884.5	1489.1	1350.89	1223.84	1224.38	1225.83	1227.93	1225.57	1234.66	1331.72	884.5	4285.33	4268.06	4191.67	4192.23	4194.53	4193.09	4192.78	4202.59	4251.21	884.5	7124.13	7138.21	6929.3	6929.58	6931.81	6933.16	6930.2	6947.69	7112.28
884.4	1316.6	1353.66	1222.51	1223.05	1224.51	1226.63	1224.27	1233.53	1334.21	884.4	4256	4270.01	4191.1	4191.65	4193.97	4192.52	4192.21	4202.21	4252.9	884.4	7212.88	7142.49	6928.65	6928.93	6931.18	6932.54	6929.56	6947.37	7116.16
884.3	1349.93	1357.43	1222.04	1222.59	1224.06	1226.2	1223.82	1233.26	1337.69	884.3	4224	4272.27	4190.69	4191.26	4193.59	4192.14	4191.83	4202.02	4254.9	884.3	7115.38	7146.54	6927.7	6927.98	6930.24	6931.63	6928.62	6946.76	7119.8
884.2	1390.77	1361.15	1221.4	1221.95	1223.43	1225.59	1223.21	1232.83	1341.13	884.2	4192	4274.85	4190.49	4191.06	4193.41	4191.94	4191.64	4202.02	4257.23	884.2	7180.38	7150.99	6927.07	6927.35	6929.63	6931.03	6928.01	6946.49	7123.83
884.1	1362.43	1364.81	1220.55	1221.1	1222.6	1224.78	1222.38	1232.2	1344.48	884.1	4258.67	4277.78	4190.48	4191.05	4193.42	4191.95	4191.65	4202.23	4259.88	884.1	7101.63	7155.29	6926.22	6926.51	6928.8	6930.22	6927.17	6946	7127.69
884	1434.1	1368.73	1219.84	1220.39	1221.9	1224.11	1221.7	1231.71	1348.1	884	4263.33	4280.45	4190.06	4190.63	4193.02	4191.54	4191.25	4202.03	4262.27	884	7129.13	7159.91	6925.64	6925.92	6928.23	6929.67	6926.6	6945.79	7131.86
883.9	1379.1	1372.42	1218.76	1219.32	1220.84	1223.07	1220.66	1230.86	1351.48	883.9	4173.33	4283.24	4189.61	4190.18	4192.59	4191.1	4190.81	4201.81	4264.77	883.9	7051.63	7164.49	6924.95	6925.24	6927.57	6929.03	6925.94	6945.49	7135.99
883.8	1389.93	1376.52	1217.96	1218.52	1220.05	1222.3	1219.88	1230.29	1355.26	883.8	4280	4286.75	4189.71	4190.29	4192.71	4191.21	4190.93	4202.15	4267.99	883.8	7152.88	7169.38	6924.53	6924.82	6927.17	6928.64	6925.53	6945.46	7140.41
883.7	1374.1	1380.68	1217.1	1217.66	1219.2	1221.48	1219.05	1229.67	1359.09	883.7	4178	4289.78	4189.15	4189.73	4192.18	4190.67	4190.39	4201.84	4270.71	883.7	7036.63	7173.97	6923.77	6924.06	6926.42	6927.91	6924.78	6945.1	7144.53
883.6	1478.27	1385.05	1216.31	1216.88	1218.43	1220.73	1218.29	1229.13	1363.13	883.6	4260.67	4293.61	4189.22	4189.81	4192.27	4190.75	4190.48	4202.16	4274.24	883.6	7194.13	7178.98	6923.39	6923.68	6926.06	6927.57	6924.41	6945.14	7149.05
883.5	1334.1	1389.01	1214.99	1215.57	1217.13	1219.46	1217.01	1228.07	1366.74	883.5	4304.67	4297.12	4188.78	4189.37	4191.85	4190.32	4190.06	4201.97	4277.43	883.5	7080.38	7183.5	6922.48	6922.78	6925.18	6926.71	6923.52	6944.67	7153.06
883.4	1311.6	1393.81	1214.4	1214.98	1216.55	1218.9	1216.45	1227.74	1371.18	883.4	4246	4300.55	4188.06	4188.66	4191.15	4189.62	4189.36	4201.52	4280.53	883.4	7287.88	7188.41	6921.95	6922.25	6924.67	6926.22	6923.01	6944.58	7157.45
883.3	1365.77	1398.83	1213.91	1214.5	1216.08	1218.45	1215.99	1227.52	1375.84	883.3	4312.67	4304.54	4187.7	4188.31	4190.82	4189.28	4189.03	4201.44	4284.19	883.3	7184.13	7192.63	6920.73	6921.03	6923.46	6925.03	6921.81	6943.81	7161.14
883.2	1376.6	1403.68	1213.15	1213.74	1215.33	1217.73	1215.26	1227.04	1380.32	883.2	4409.33	4308.33	4186.93	4187.54	4190.07	4188.52	4188.28	4200.95	4287.63	883.2	7169.13	7197.19	6919.85	6920.15	6922.6	6924.19	6920.94	6943.4	7165.15
883.1	1383.27	1408.57	1212.33	1212.92	1214.53	1216.95	1214.48	1226.51	1384.82	883.1	4326.67	4311.73	4185.56	4186.17	4188.72	4187.16	4186.93	4199.87	4290.68	883.1	7251.63	7201.79	6919.01	6919.32	6921.79	6923.4	6920.12	6943.05	7169.19
883	1427.43	1413.5	1211.47	1212.07	1213.69	1216.14	1213.66	1225.95	1389.36	883	4384.67	4315.86	4184.69	4185.3	4187.87	4186.31	4186.08	4199.3	4294.44	883	7121.63	7206.09	6917.9	6918.21	6920.69	6922.33	6919.03	6942.43	7172.9
882.9	1474.1	1418.28	1210.39	1210.99	1212.62	1215.1	1212.61	1225.17	1393.73	882.9	4408	4319.86	4183.45	4184.07	4186.66	4185.09	4184.86	4198.38	4298.06	882.9	7261.63	7210.77	6917.22	6917.53	6920.03	6921.69	6918.36	6942.26	7176.99
882.8	1432.43	1422.89	1209.07	1209.67	1211.32	1213.82	1211.33	1224.17	1397.92	882.8	4304	4323.94	4182.07	4182.69	4185.3	4183.72	4183.5	4197.31	4301.76	882.8	7267.88	7214.94	6916.07	6916.38	6918.9	6920.58	6917.23	6941.64	7180.54
882.7	1444.93	1427.73	1207.95	1208.56	1210.21	1212.74	1210.24	1223.37	1402.34	882.7	4370.67	4328.89	4181.31	4181.94	4184.57	4182.98	4182.77	4196.89	4306.31	882.7	7149.13	7219.01	6914.89	6915.2	6917.75	6919.44	6916.07	6941.01	7183.98
882.6	1439.1	1432.54	1206.76	1207.37	1209.04	1211.6	1209.1	1222.52	1406.7	882.6	4373.33	4333.68	4180.15	4180.78	4183.43	4181.83	4181.63	4196.06	4310.69	882.6	7087.88	7223.4	6914.1	6914.42	6916.98	6918.7	6915.31	6940.79	7187.71
882.5	1434.93	1437.38	1205.6	1206.21	1207.9	1210.48	1207.97	1221.7	1411.09	882.5	4411.33	4338.69	4178.95	4179.59	4182.26	4180.65	4180.46	4195.22	4315.28	882.5	7235.38	7227.89	6913.52	6913.84	6916.42	6918.17	6914.75	6940.79	7191.53
882.4	1419.1	1442.21	1204.44	1205.07	1206.76	1209.38	1206.86	1220.91	1415.46	882.4	4320	4343.72	4177.52	4178.16	4180.85	4179.23	4179.05	4194.15	4319.87	882.4	7207.88	7231.77	6912.45	6912.77	6915.37	6917.14	6913.69	6940.31	7194.72
882.3	1432.43	1447.09	1203.37	1203.99	1205.7	1208.35	1205.83	1220.21	1419.85	882.3	4446	4349.56	4176.64	4177.28	4179.99	4178.37	4178.2	4193.65	4325.26	882.3	7321.63	7235.61	6911.46	6911.78	6914.4	6916.19	6912.72	6939.95	7197.85
882.2	1496.6	1451.83	1202.22	1202.85	1204.57	1207.25	1204.72	1219.44	1424.09	882.2	4386	4354.87	4174.98	4175.62	4178.36	4176.72	4176.56	4192.38	4330.1	882.2	7242.88	7238.93	6910.08	6910.41	6913.05	6914.86	6911.37	6939.22	7200.43
882.1	1502.43	1456.15	1200.74	1201.38	1203.12	1205.82	1203.29	1218.36	1427.9	882.1	4357.33	4360.8	4173.67	4174.33	4177.08	4175.44	4175.29	4191.48	4335.55	882.1	7196.63	7242.34	6908.97	6909.3	6911.96	6913.8	6910.28	6938.77	7203.09
882	1424.1	1460.31	1199.23	1199.87	1201.62	1204.35	1201.83	1217.26	1431.54	882	4505.33	4367.14	4172.54	4173.2	4175.97	4174.32	4174.19	4190.76	4341.41	882	7220.38	7245.73	6908.01	6908.34	6911.02	6912.88	6909.34	6938.49	7205.69
881.9	1467.43	1464.7	1198.1	1198.75	1200.51	1203.28	1200.75	1216.56	1435.39	881.9	4370	4372.82	4170.48	4171.15	4173.94	4172.28	4172.16	4189.14	4346.58	881.9	7297.88	7248.84	6906.96	6907.29	6910	6911.89	6908.32	6938.16	7207.99
881.8	1465.77	1468.7	1196.75	1197.4	1199.18	1201.97	1199.44	1215.64	1438.82	881.8	4438	4379.57	4169.25	4169.92	4172.74	4171.07	4170.96	4188.35	4352.8	881.8	7204.13	7251.48	6905.65	6905.99	6908.72	6910.63	6907.04	6937.59	7209.8
881.7	1407.43	1472.47	1195.4	1196.06	1197.85	1200.68	1198.15	1214.75	1442.02	881.7	4454	4386.11	4167.6	4168.27	4171.11	4169.43	4169.33	4187.15	4358.8	881.7	7127.88	7254.21	6904.66	6904.99	6907.74	6909.68	6906.06	6937.35	7211.66
881.6	1488.27	1476.28	1194.34	1195	1196.81	1199.66	1197.13	1214.16	1445.23	881.6	4486	4392.78	4165.83	4166.5	4169.37	4167.68	4167.6	4185.87	4364.9	881.6	7272.88	7256.95	6903.91	6904.25	6907.02	6908.98	6905.34	6937.4	7213.51
881.5	1486.6	1479.39	1192.87	1193.53	1195.35	1198.24	1195.71	1213.17	1447.73	881.5	4430.67	4399.43	4163.85	4164.53	4167.42	4165.72	4165.65	4184.39	4370.98	881.5	7316.63	7258.96	6902.67	6903.01	6905.81	6907.8	6904.13	6936.99	7214.59
881.4	1478.27	1482.19	1191.4	1192.06	1193.9	1196.82	1194.3	1212.2	1449.89	881.4	4494.67	4406.6	4162.2	4162.89	4165.8	4164.09	4164.04	4183.25	4377.54	881.4	7345.38	7260.55	6901.29	6901.63	6904.45	6906.47	6902.77	6936.46	7215.22
881.3	1564.93	1484.68	1189.96	1190.63	1192.48	1195.44	1192.91	1211.29	1451.72	881.3	4478	4413.52	4160.15	4160.84	4163.78	4162.06	4162.02	4181.74	4383.85	881.3	7255.38	7261.78	6899.8	6900.15	6902.98	6905.03	6901.31	6935.86	7215.45
881.2	1495.77	1486.35	1188.08	1188.76	1190.62	1193.61	1191.09	1209.95	1452.7	881.2	4469.33	4420.66	4158.19	4158.89	4161.84	4160.11	4160.1	4180.33	4390.34	881.2	7294.13	7263.02	6898.61	6898.96	6901.82	6903.9	6900.15	6935.59	7215.66
881.1	1500.77	1487.95	1186.54	1187.22	1189.1	1192.12	1189.61	1208.97	1453.6	881.1	4417.33	4427.94	4156.27	4156.97	4159.95	4158.21	4158.21	4178.98	4396.96	881.1	7189.13	7263.85	6897.29	6897.64	6900.52	6902.63	6898.86	6935.23	7215.41
881	1485.77	1489.09	1184.96	1185.65	1187.54	1190.61	1188.09	1207.99	1454.01	881	4413.33	4435.58	4154.66	4155.36	4158.37	4156.62	4156.64	4177.97	4403.9	881	7266.63	7264.73	6896.31	6896.66	6899.57	6901.71	6897.91	6935.25	7215.19
880.9	1512.43	1489.86	1183.45	1184.14	1186.06	1189.15	1186.65	1207.09	1454.02	880.9	4520	4443.24	4153.06	4153.77	4156.8	4155.04	4155.08	4177	4410.85	880.9	7215.38	7265.06	6895.07	6895.43	6898.36	6900.53	6896.7	6935.05	7214.36
880.8	1492.43	1490.02	1181.8	1182.5	1184.43	1187.56	1185.06	1206.08	1453.41	880.8	4360	4450.19	4150.79	4151.51	4154.57	4152.8	4152.85	4175.38	4417.05	880.8	7305.38	7265.27	6894	6894.36	6897.31	6899.51	6895.66	6935.06	7213.36
880.7	1425.77	1489.81	1180.24	1180.95	1182.89	1186.06	1183.57	1205.18	1452.38	880.7	4488.67	4458	4149.5	4150.23	4153.31	4151.53	4151.6	4174.76	4424.1	880.7	7300.38	7264.89	6892.62	6892.98	6895.96	6898.19	6894.32	6934.82	7211.73
880.6	1503.27	1489.45	1179.01	1179.72	1181.68	1184.89	1182.41	1204.63	1451.18	880.6	4373.33	4464.85	4147.41	4148.14	4151.24	4149.45	4149.55	4173.37	4430.14	880.6	7299.13	7264.23	6891.26	6891.62	6894.63	6896.89	6892.99	6934.64	7209.77
880.5	1500.77	1488.22	1177.39	1178.1	1180.08	1183.33	1180.85	1203.73	1449.08	880.5	4396	4472.15	4146.02	4146.75	4149.88	4148.08	4148.2	4172.7	4436.61	880.5	7345.38	7263.31	6889.9	6890.26	6893.29	6895.58	6891.66	6934.51	7207.47
880.4	1451.6	1486.54	1175.77	1176.48	1178.48	1181.77	1179.3	1202.85	1446.48	880.4	4478.67	4478.98	4144.47	4145.21	4148.37	4146.56	4146.71	4171.92	4442.58	880.4	7212.88	7261.95	6888.37	6888.74	6891.79	6894.12	6890.17	6934.28	7204.69
880.3	1427.43	1484.64	1174.38	1175.11	1177.12	1180.44	1178	1202.25	1443.64	880.3	4518.67	4484.9	4142.41	4143.15	4146.34	4144.52	4144.69	4170.65	4447.6	880.3	7275.38	7260.77	6887.28	6887.65	6890.73	6893.1	6889.12	6934.55	7202.03
880.2	1479.1	1482.42	1173.11	1173.84	1175.87	1179.24	1176.81	1201.8	1440.44	880.2	4560	4490.09	4140.09	4140.84	4144.05	4142.22	4142.41	4169.15	4451.86	880.2	7354.13	7259.15	6885.98	6886.36	6889.46	6891.86	6887.86	6934.68	7198.85
880.1	1471.6	1479.53	1171.58	1172.32	1174.36	1177.77	1175.35	1201.12	1436.51	880.1	4362	4494.46	4137.49	4138.25	4141.49	4139.65	4139.87	4167.42	4455.25	880.1	7166.63	7257.02	6884.42	6884.79	6887.93	6890.36	6886.33	6934.6	7195.1
880	1397.43	1476.27	1170.08	1170.82	1172.88	1176.33	1173.93	1200.51	1432.19	880	4524.67	4499.41	4136.11	4136.87	4140.14	4138.28	4138.54	4166.94	4459.18	880	7327.88	7255.32	6883.47	6883.85	6887.01	6889.48	6885.43	6935.22	7191.69
879.9	1482.43	1473.03	1168.94	1169.68	1171.76	1175.26	1172.88	1200.3	1427.83	879.9	4428	4502.64	4133.71	4134.48	4137.77	4135.91	4136.19	4165.48	4461.36	879.9	7276.63	7252.87	6881.99	6882.37	6885.55	6888.06	6883.99	6935.38	7187.46
879.8	1611.6	1469.03	1167.36	1168.12	1170.21	1173.75	1171.39	1199.71	1422.66	879.8	4545.33	4505.69	4131.89	4132.66	4135.99	4134.12	4134.43	4164.65	4463.3	879.8	7250.38	7250.43	6880.67	6881.05	6884.26	6886.81	6882.71	6935.79	7183.14
879.7	1448.27	1464.09	1165.14	1165.89	1168.01	1171.59	1169.26	1198.51	1416.5	879.7	4429.33	4507.18	4129.34	4130.12	4133.47	4131.59	4131.94	4163.13	4463.64	879.7	7274.13	7247.91	6879.43	6879.82	6883.06	6885.64	6881.52	6936.37	7178.66
879.6	1470.77	1459.7	1163.72	1164.48	1166.62	1170.24	1167.93	1198.18	1410.84	879.6	4488.67	4508.51	4127.49	4128.27	4131.65	4129.76	4130.14	4162.36	4463.77	879.6	7229.13	7245.19	6878.11	6878.5	6881.77	6884.39	6880.24	6936.97	7173.87
879.5	1420.77	1454.98	1162.18	1162.95	1165.1	1168.77	1166.49	1197.78	1404.79	879.5	4539.33	4508.57	4125.26	4126.05	4129.46	4127.56	4127.97	4161.26	4462.57	879.5	7326.63	7242.51	6876.93	6877.33	6880.62	6883.28	6879.11	6937.81	7169.02
879.4	1475.77	1450.34	1160.88	1161.66	1163.83	1167.55	1165.29	1197.68	1398.74	879.4	4460.67	4507.4	4122.7	4123.5	4126.94	4125.02	4125.48	4159.89	4460.08	879.4	7135.38	7239.42	6875.43	6875.82	6879.15	6881.85	6877.66	6938.44	7163.65
879.3	1464.93	1445.28	1159.3	1160.08	1162.28	1166.04	1163.82	1197.37	1392.2	879.3	4453.33	4505.79	4120.62	4121.42	4124.89	4122.97	4123.46	4159.06	4457.09	879.3	7187.88	7236.91	6874.56	6874.96	6878.31	6881.05	6876.84	6939.81	7158.73
879.2	1399.93	1440.17	1157.77	1158.56	1160.77	1164.59	1162.4	1197.17	1385.54	879.2	4553.33	4503.34	4118.56	4119.37	4122.87	4120.94	4121.47	4158.31	4453.19	879.2	7257.88	7234.2	6873.51	6873.91	6877.3	6880.08	6875.84	6941.14	7153.48
879.1	1452.43	1435.31	1156.56	1157.35	1159.58	1163.45	1161.3	1197.37	1379.05	879.1	4504.67	4499.41	4115.88	4116.69	4120.23	4118.28	4118.86	4157.01	4447.74	879.1	7214.13	7231.24	6872.22	6872.63	6876.04	6878.87	6874.61	6942.36	7147.85
879	1346.6	1430.17	1155.07	1155.87	1158.12	1162.04	1159.93	1197.38	1372.19	879	4448.67	4494.97	4113.48	4114.3	4117.86	4115.91	4116.53	4156.07	4441.69	879	7286.63	7228.44	6871.08	6871.49	6874.93	6877.8	6873.52	6943.86	7142.24
878.9	1420.77	1425.57	1154.11	1154.92	1157.19	1161.16	1159.09	1198.01	1365.77	878.9	4492	4490.12	4111.41	4112.24	4115.83	4113.86	4114.53	4155.53	4435.16	878.9	7229.13	7225.45	6869.69	6870.1	6873.57	6876.49	6872.19	6945.27	7136.27
878.8	1466.6	1420.64	1152.78	1153.59	1155.88	1159.9	1157.88	1198.36	1358.91	878.8	4470.67	4484.32	4109.06	4109.89	4113.52	4111.54	4112.26	4154.81	4427.59	878.8	7251.63	7222.72	6868.48	6868.9	6872.4	6875.36	6871.05	6947.02	7130.4
878.7	1455.77	1415.55	1151.2	1152.02	1154.33	1158.41	1156.44	1198.57	1351.8	878.7	4576	4478.06	4106.83	4107.67	4111.33	4109.34	4110.11	4154.29	4419.46	878.7	7245.38	7220	6867.2	6867.62	6871.16	6874.16	6869.83	6948.86	7124.38
878.6	1309.1	1410.62	1149.67	1150.5	1152.83	1156.96	1155.04	1198.95	1344.71	878.6	4430	4470.64	4103.93	4104.78	4108.47	4106.47	4107.3	4153.22	4410.06	878.6	7307.88	7217.43	6865.94	6866.36	6869.93	6872.98	6868.63	6950.91	7118.31
878.5	1376.6	1406.57	1148.88	1149.71	1152.06	1156.24	1154.39	1200.17	1338.37	878.5	4540	4463.7	4101.92	4102.77	4106.5	4104.49	4105.37	4153.14	4401.03	878.5	7209.13	7214.79	6864.46	6864.88	6868.48	6871.59	6867.22	6952.92	7111.98
878.4	1499.1	1402.34	1147.73	1148.57	1150.95	1155.19	1153.39	1201.19	1331.72	878.4	4410.67	4455.76	4099.21	4100.07	4103.84	4101.81	4102.76	4152.48	4390.86	878.4	7241.63	7212.64	6863.31	6863.73	6867.37	6870.52	6866.14	6955.47	7105.94
878.3	1528.27	1397.68	1145.97	1146.82	1149.22	1153.51	1151.78	1201.73	1324.49	878.3	4450	4448.38	4097.29	4098.16	4101.95	4099.92	4100.93	4152.75	4381.12	878.3	7109.13	7210.58	6862.04	6862.47	6866.14	6869.34	6864.94	6958.11	7099.77
878.2	1408.27	1393.1	1144.06	1144.91	1147.33	1151.68	1150.02	1202.27	1317.17	878.2	4436	4440.61	4095.11	4095.99	4099.82	4097.78	4098.85	4152.91	4370.84	878.2	7180.38	7209.17	6861.21	6861.65	6865.35	6868.6	6864.19	6961.42	7094.02
878.1	1337.43	1389.36	1142.73	1143.59	1146.03	1150.45	1148.86	1203.57	1310.51	878.1	4378	4432.87	4093.01	4093.89	4097.76	4095.7	4096.85	4153.3	4360.42	878.1	7156.63	7207.77	6860.14	6860.58	6864.31	6867.62	6863.2	6964.72	7088.04
878	1391.6	1386.24	1141.75	1142.62	1145.09	1149.56	1148.06	1205.39	1304.29	878	4426.67	4425.52	4091.25	4092.14	4096.04	4093.98	4095.19	4154.21	4350.21	878	7275.38	7206.7	6859.15	6859.59	6863.36	6866.73	6862.3	6968.34	7082.14
877.9	1429.93	1383.14	1140.5	1141.38	1143.86	1148.4	1146.99	1207.13	1297.89	877.9	4408.67	4417.97	4089.18	4090.08	4094.01	4091.94	4093.23	4155	4339.61	877.9	7085.38	7205.51	6857.76	6858.21	6862.01	6865.43	6860.99	6971.82	7075.86
877.8	1313.27	1380.16	1139.05	1139.93	1142.44	1147.04	1145.72	1208.89	1291.38	877.8	4427.33	4410.72	4087.21	4088.11	4092.09	4090	4091.38	4156.11	4329.07	877.8	7269.13	7205.26	6857	6857.45	6861.28	6864.76	6860.32	6976.2	7070.23
877.7	1293.27	1378.1	1138.18	1139.07	1141.6	1146.26	1145.05	1211.44	1285.56	877.7	4443.33	4403.6	4085.11	4086.02	4090.03	4087.93	4089.39	4157.33	4318.44	877.7	7116.63	7204.71	6855.62	6856.07	6859.94	6863.48	6859.03	6980.24	7064.03
877.6	1418.27	1376.49	1137.4	1138.3	1140.86	1145.58	1144.47	1214.33	1279.95	877.6	4420.67	4396.7	4082.9	4083.82	4087.86	4085.76	4087.31	4158.69	4307.75	877.6	7254.13	7205.01	6854.74	6855.2	6859.11	6862.7	6858.25	6985.09	7058.37
877.5	1307.43	1374.64	1135.99	1136.89	1139.48	1144.27	1143.28	1216.84	1273.83	877.5	4360	4390.33	4080.81	4081.74	4085.83	4083.71	4085.35	4160.47	4297.3	877.5	7404.13	7205.2	6853.41	6853.87	6857.81	6861.47	6857.02	6989.77	7052.3
877.4	1458.27	1373.74	1135.13	1136.04	1138.65	1143.52	1142.64	1220.16	1268.38	877.4	4326	4384.77	4079.09	4080.02	4084.15	4082.02	4083.77	4162.92	4287.34	877.4	7162.88	7205.27	6851.56	6852.03	6856.01	6859.73	6855.28	6994.26	7045.78
877.3	1299.93	1372.5	1133.51	1134.43	1137.07	1142	1141.25	1223.02	1262.29	877.3	4349.33	4379.93	4077.56	4078.51	4082.67	4080.53	4082.39	4165.92	4277.73	877.3	7195.38	7206.53	6850.52	6850.99	6855.01	6858.79	6854.35	6999.88	7040.11
877.2	1481.6	1372.49	1132.68	1133.6	1136.26	1141.27	1140.66	1226.96	1257.11	877.2	4388.67	4375.5	4075.89	4076.84	4081.04	4078.89	4080.86	4169.14	4268.17	877.2	7161.63	7208.08	6849.37	6849.84	6853.9	6857.74	6853.31	7005.73	7034.4
877.1	1377.43	1372.03	1130.93	1131.86	1134.55	1139.62	1139.17	1230.32	1251.14	877.1	4460.67	4371.44	4073.96	4074.91	4079.16	4077	4079.08	4172.53	4258.54	877.1	7172.88	7210.16	6848.32	6848.8	6852.9	6856.81	6852.38	7012.03	7028.86
877	1392.43	1372.56	1129.69	1130.63	1133.35	1138.5	1138.2	1234.52	1245.82	877	4315.33	4367.6	4071.57	4072.53	4076.82	4074.65	4076.86	4175.9	4248.67	877	7350.38	7212.64	6847.24	6847.72	6851.86	6855.83	6851.42	7018.64	7023.35
876.9	1384.1	1373.51	1128.38	1129.33	1132.07	1137.29	1137.17	1239	1240.54	876.9	4422.67	4365.37	4070.06	4071.04	4075.37	4073.18	4075.52	4180.66	4239.91	876.9	7304.13	7214.96	6845.55	6846.04	6850.22	6854.26	6849.87	7025.01	7017.32
876.8	1403.27	1375.01	1127.09	1128.05	1130.82	1136.12	1136.18	1243.88	1235.41	876.8	4432.67	4363.25	4067.89	4068.87	4073.24	4071.05	4073.53	4185.28	4230.71	876.8	7157.88	7217.88	6844.02	6844.51	6848.73	6852.85	6848.48	7031.9	7011.52
876.7	1449.93	1376.93	1125.71	1126.67	1129.47	1134.85	1135.11	1249.05	1230.32	876.7	4382	4361.88	4065.64	4066.63	4071.04	4068.84	4071.47	4190.41	4221.68	876.7	7280.38	7221.75	6842.97	6843.46	6847.72	6851.91	6847.57	7039.65	7006.28
876.6	1464.1	1379.17	1124.08	1125.06	1127.88	1133.34	1133.81	1254.39	1225.1	876.6	4424.67	4361.69	4063.68	4064.68	4069.14	4066.93	4069.71	4196.46	4213.18	876.6	7174.13	7225.67	6841.5	6842	6846.31	6850.57	6846.26	7047.35	7000.7
876.5	1406.6	1381.88	1122.38	1123.36	1126.21	1131.76	1132.45	1260.06	1219.93	876.5	4468	4362.15	4061.45	4062.46	4066.97	4064.74	4067.69	4202.91	4204.65	876.5	7315.38	7230.4	6840.39	6840.89	6845.24	6849.58	6845.31	7055.78	6995.56
876.4	1369.93	1385.45	1120.95	1121.94	1124.82	1130.45	1131.38	1266.45	1215.16	876.4	4391.33	4363.31	4058.95	4059.96	4064.51	4062.27	4065.4	4209.8	4196.09	876.4	7227.88	7235.12	6838.8	6839.31	6843.7	6848.11	6843.88	7064.1	6990.02
876.3	1427.43	1389.78	1119.7	1120.71	1123.61	1129.33	1130.52	1273.45	1210.69	876.3	4370.67	4365.95	4056.89	4057.92	4062.51	4060.26	4063.58	4217.92	4188.22	876.3	7125.38	7240.59	6837.5	6838.01	6842.44	6846.94	6842.76	7073.08	6984.85
876.2	1374.1	1394.41	1118.16	1119.17	1122.11	1127.91	1129.38	1280.61	1206.03	876.2	4429.33	4369.78	4054.96	4055.99	4060.63	4058.37	4061.89	4226.97	4180.7	876.2	7285.38	7246.85	6836.54	6837.05	6841.53	6846.11	6841.98	7082.75	6980.11
876.1	1366.6	1399.89	1116.88	1117.9	1120.87	1126.75	1128.53	1288.49	1201.75	876.1	4429.33	4374.35	4052.64	4053.69	4058.38	4056.11	4059.83	4236.52	4173.05	876.1	7379.13	7253.01	6835.03	6835.56	6840.08	6844.74	6840.67	7092.22	6974.91
876	1435.77	1406	1115.63	1116.65	1119.65	1125.63	1127.72	1296.85	1197.62	876	4357.33	4380.06	4050.32	4051.37	4056.11	4053.83	4057.78	4246.96	4165.61	876	7221.63	7259.27	6833.21	6833.74	6838.31	6843.05	6839.06	7101.69	6969.48
875.9	1350.77	1412.35	1114.02	1115.06	1118.09	1124.16	1126.6	1305.31	1193.24	875.9	4430.67	4387.4	4048.42	4049.49	4054.27	4051.98	4056.17	4258.77	4158.83	875.9	7480.38	7266.44	6831.91	6832.44	6837.06	6841.89	6837.98	7111.98	6964.66
875.8	1389.1	1419.7	1112.83	1113.88	1116.94	1123.11	1125.92	1314.64	1189.38	875.8	4438	4395.5	4046.06	4047.14	4051.97	4049.67	4054.12	4271.12	4151.81	875.8	7254.13	7273.12	6829.74	6830.28	6834.94	6839.86	6836.04	7121.67	6959.05
875.7	1404.1	1427.42	1111.45	1112.51	1115.6	1121.86	1125.07	1324.2	1185.43	875.7	4302.67	4404.78	4043.64	4044.73	4049.61	4047.3	4052.02	4284.41	4144.94	875.7	7184.13	7280.87	6828.32	6828.86	6833.57	6838.59	6834.86	7132.32	6954.27
875.6	1479.1	1435.61	1109.98	1111.05	1114.17	1120.54	1124.17	1334.09	1181.5	875.6	4532.67	4416.16	4042.05	4043.14	4048.07	4045.75	4050.76	4299.56	4139.1	875.6	7355.38	7289.13	6827.13	6827.68	6832.44	6837.55	6833.93	7143.4	6949.81
875.5	1452.43	1443.92	1108.13	1109.21	1112.37	1118.83	1122.93	1343.96	1177.28	875.5	4408.67	4427.36	4039.02	4040.12	4045.11	4042.78	4048.1	4314.32	4132.03	875.5	7235.38	7297.03	6825.36	6825.91	6830.72	6835.93	6832.43	7154	6944.85
875.4	1477.43	1452.83	1106.4	1107.49	1110.68	1117.25	1121.85	1354.3	1173.28	875.4	4554	4440.57	4036.74	4037.85	4042.89	4040.55	4046.2	4330.86	4125.9	875.4	7246.63	7305.48	6823.99	6824.55	6829.41	6834.71	6831.35	7165.06	6940.37
875.3	1571.6	1462.02	1104.54	1105.64	1108.87	1115.54	1120.68	1364.78	1169.23	875.3	4514.67	4454.11	4033.54	4034.66	4039.76	4037.41	4043.42	4347.52	4119.05	875.3	7252.88	7313.98	6822.58	6823.14	6828.05	6833.45	6830.24	7176.06	6935.93
875.2	1519.93	1471.06	1102.2	1103.31	1106.57	1113.35	1119.07	1374.97	1164.8	875.2	4452	4469.04	4030.57	4031.7	4036.85	4034.49	4040.89	4365.35	4112.6	875.2	7199.13	7322.44	6821.14	6821.7	6826.66	6832.18	6829.13	7186.91	6931.54
875.1	1504.93	1480.62	1100.11	1101.22	1104.52	1111.42	1117.77	1385.53	1160.69	875.1	4454	4485.44	4027.97	4029.11	4034.32	4031.95	4038.76	4384.46	4106.7	875.1	7482.88	7330.98	6819.87	6820.44	6825.46	6831.08	6828.21	7197.74	6927.41
875	1498.27	1490.38	1098.08	1099.21	1102.54	1109.55	1116.58	1396.16	1156.74	875	4553.33	4502.77	4025.34	4026.49	4031.75	4029.38	4036.63	4404.29	4100.93	875	7247.88	7338.34	6817.65	6818.23	6823.3	6829.03	6826.36	7207.29	6922.4
874.9	1439.93	1500.2	1096.07	1097.21	1100.58	1107.7	1115.48	1406.7	1152.88	874.9	4546	4520.29	4022.08	4023.24	4028.56	4026.18	4033.91	4424.11	4094.69	874.9	7317.88	7346.16	6816.21	6816.79	6821.92	6827.76	6825.32	7217.19	6918.25
874.8	1569.1	1510.19	1094.35	1095.5	1098.9	1106.15	1114.72	1417.27	1149.39	874.8	4496	4538.44	4018.85	4020.02	4025.4	4023	4031.25	4444.39	4088.63	874.8	7247.88	7353.29	6814.53	6815.12	6820.3	6826.26	6824.07	7226.28	6913.94
874.7	1489.93	1519.26	1091.97	1093.13	1096.57	1103.94	1113.39	1426.76	1145.31	874.7	4563.33	4557.21	4015.9	4017.09	4022.52	4020.12	4028.93	4465.07	4083	874.7	7174.13	7360.06	6813.09	6813.68	6818.91	6824.99	6823.07	7234.91	6909.93
874.6	1539.93	1528.27	1089.97	1091.14	1094.62	1102.12	1112.52	1436.05	1141.68	874.6	4582.67	4575.56	4012.52	4013.72	4019.21	4016.8	4026.21	4485.16	4077.07	874.6	7374.13	7366.36	6811.88	6812.47	6817.77	6823.96	6822.35	7242.97	6906.23
874.5	1477.43	1536.4	1087.72	1088.9	1092.42	1100.04	1111.48	1444.28	1137.87	874.5	4620	4593.37	4009	4010.21	4015.76	4013.34	4023.41	4504.52	4071.14	874.5	7451.63	7371.14	6809.99	6810.6	6815.95	6822.27	6820.99	7249.39	6901.93
874.4	1564.1	1544.02	1085.76	1086.96	1090.52	1098.27	1110.84	1451.83	1134.42	874.4	4533.33	4610.08	4005.23	4006.45	4012.07	4009.64	4020.41	4522.59	4065.07	874.4	7360.38	7374.69	6807.85	6808.46	6813.86	6820.31	6819.4	7254.46	6897.44
874.3	1509.1	1550.2	1083.36	1084.57	1088.17	1096.05	1109.87	1457.78	1130.59	874.3	4597.33	4625.96	4001.97	4003.2	4008.88	4006.45	4017.99	4539.65	4059.64	874.3	7367.88	7377.47	6806	6806.61	6812.08	6818.66	6818.16	7258.63	6893.31
874.2	1552.43	1555.47	1081.23	1082.45	1086.09	1094.11	1109.28	1462.62	1127.08	874.2	4586.67	4639.53	3998.3	3999.54	4005.28	4002.84	4015.23	4554.22	4053.9	874.2	7305.38	7379.02	6804.12	6804.74	6810.27	6816.98	6816.93	7261.47	6889.22
874.1	1448.27	1559.2	1078.87	1080.1	1083.78	1091.94	1108.6	1465.72	1123.4	874.1	4658	4650.72	3994.66	3995.92	4001.72	3999.28	4012.58	4566.22	4048.32	874.1	7370.38	7379.53	6802.44	6803.07	6808.66	6815.52	6815.96	7263.13	6885.4
874	1604.1	1561.99	1077.02	1078.26	1081.98	1090.29	1108.59	1467.67	1120.29	874	4716.67	4658.51	3990.57	3991.84	3997.71	3995.26	4009.56	4574.62	4042.36	874	7442.88	7378.5	6800.54	6801.17	6806.83	6813.83	6814.82	7263.13	6881.42
873.9	1511.6	1562.48	1074.37	1075.62	1079.39	1087.85	1107.95	1467.09	1116.43	873.9	4583.33	4662.53	3986.09	3987.37	3993.3	3990.85	4006.26	4579.07	4036.12	873.9	7352.88	7375.88	6798.39	6799.03	6804.75	6811.89	6813.5	7261.4	6877.26
873.8	1479.93	1561.85	1072.18	1073.44	1077.26	1085.86	1107.97	1465.14	1113.08	873.8	4602	4663.65	3982.4	3983.69	3989.7	3987.24	4003.86	4580.41	4030.76	873.8	7461.63	7372.21	6796.53	6797.18	6802.96	6810.26	6812.55	7258.48	6873.44
873.7	1579.93	1559.84	1070.13	1071.41	1075.27	1084.03	1108.35	1461.53	1109.92	873.7	4540	4660.74	3978.57	3979.88	3985.96	3983.49	4001.44	4577.51	4025.34	873.7	7516.63	7366.85	6794.31	6794.96	6800.81	6808.26	6811.31	7253.73	6869.32
873.6	1535.77	1555.85	1067.58	1068.87	1072.77	1081.69	1108.48	1455.63	1106.3	873.6	4686	4654.27	3975.11	3976.43	3982.57	3980.1	3999.53	4570.82	4020.37	873.6	7412.88	7360.04	6791.89	6792.55	6798.47	6806.08	6809.97	7247.36	6865.07
873.5	1587.43	1550.72	1065.23	1066.54	1070.48	1079.57	1109.12	1448.26	1102.93	873.5	4772.67	4643.11	3970.72	3972.05	3978.27	3975.79	3996.85	4559.21	4014.55	873.5	7301.63	7352.39	6789.81	6790.48	6796.46	6804.24	6809.07	7239.98	6861.21
873.4	1566.6	1544.16	1062.61	1063.93	1067.92	1077.17	1109.82	1439.06	1099.33	873.4	4524	4627.91	3965.77	3967.11	3973.41	3970.93	3993.79	4543.3	4008.23	873.4	7359.13	7344.03	6788.1	6788.77	6794.83	6802.77	6808.66	7231.72	6857.77
873.3	1557.43	1536.74	1060.09	1061.42	1065.46	1074.88	1111.02	1428.54	1095.85	873.3	4618	4611.15	3962.32	3963.68	3970.05	3967.57	3992.45	4525.55	4003.48	873.3	7337.88	7334.51	6786.19	6786.87	6792.99	6801.11	6808.19	7222.1	6854.19
873.2	1558.27	1528.65	1057.59	1058.94	1063.03	1072.63	1112.74	1416.83	1092.45	873.2	4634	4591.26	3958.28	3959.65	3966.09	3963.61	3990.75	4504.35	3998.2	873.2	7316.63	7324.25	6784.34	6785.03	6791.23	6799.53	6807.94	7211.53	6850.72
873.1	1501.6	1520.13	1055.08	1056.44	1060.58	1070.36	1115.02	1404.07	1089.07	873.1	4561.33	4569.26	3954.11	3955.49	3962.01	3959.52	3989.21	4480.71	3992.84	873.1	7262.88	7313.4	6782.56	6783.25	6789.53	6798.01	6807.93	7200.11	6847.37
873	1566.6	1511.78	1052.84	1054.22	1058.4	1068.37	1118.26	1390.76	1085.99	873	4626	4546.31	3950.36	3951.76	3958.35	3955.87	3988.41	4455.74	3987.97	873	7274.13	7302.23	6780.95	6781.65	6788	6796.67	6808.32	7188.1	6844.25
872.9	1547.43	1503.35	1050.27	1051.65	1055.89	1066.05	1122.02	1376.45	1082.61	872.9	4508	4522.14	3946.19	3947.6	3954.28	3951.79	3987.59	4429.09	3982.72	872.9	7362.88	7290.69	6779.3	6780.01	6786.43	6795.3	6808.92	7175.42	6841.12
872.8	1504.93	1495.6	1047.78	1049.18	1053.47	1063.82	1126.9	1361.76	1079.35	872.8	4470	4498.39	3942.72	3944.15	3950.91	3948.42	3987.93	4402.36	3978.23	872.8	7166.63	7278.71	6777.35	6778.06	6784.57	6793.64	6809.52	7161.93	6837.75
872.7	1449.93	1489.05	1045.48	1046.9	1051.24	1061.8	1133.24	1346.98	1076.31	872.7	4472.67	4475.14	3939.46	3940.91	3947.75	3945.26	3989.04	4375.51	3973.99	872.7	7276.63	7267.42	6776.05	6776.77	6783.35	6792.63	6811.14	7148.7	6835.06
872.6	1423.27	1484.18	1043.46	1044.89	1049.29	1060.05	1141.38	1332.3	1073.56	872.6	4558	4452.58	3936.17	3937.63	3944.56	3942.07	3990.81	4348.61	3969.76	872.6	7251.63	7255.98	6774.37	6775.1	6781.76	6791.25	6812.85	7134.83	6832.05
872.5	1589.93	1481.31	1041.55	1043	1047.45	1058.42	1151.49	1317.73	1070.97	872.5	4482	4430.69	3932.33	3933.81	3940.82	3938.34	3992.89	4321.48	3965.03	872.5	7334.13	7245.07	6772.77	6773.51	6780.26	6789.97	6815.17	7120.88	6829.16
872.4	1539.1	1479.93	1038.8	1040.26	1044.77	1055.96	1162.98	1302.41	1067.55	872.4	4455.33	4410.91	3928.94	3930.43	3937.53	3935.05	3996.51	4295.32	3960.77	872.4	7201.63	7234.52	6770.9	6771.64	6778.47	6788.41	6817.88	7106.57	6826.03
872.3	1433.27	1481.63	1036.29	1037.77	1042.34	1053.75	1177.34	1287.5	1064.4	872.3	4457.33	4393.41	3925.69	3927.2	3934.38	3931.91	4001.67	4270.01	3956.7	872.3	7240.38	7225.27	6769.45	6770.21	6777.12	6787.29	6821.85	7092.71	6823.37
872.2	1624.1	1487.18	1034.3	1035.8	1040.42	1052.07	1195.26	1273.37	1061.79	872.2	4376.67	4378.56	3922.41	3923.93	3931.21	3928.74	4008.58	4245.52	3952.62	872.2	7314.13	7217.01	6767.88	6768.64	6775.64	6786.05	6826.65	7078.81	6820.62
872.1	1493.27	1495.63	1031.35	1032.86	1037.54	1049.42	1215.72	1258.58	1058.23	872.1	4388.67	4367.43	3919.6	3921.14	3928.51	3926.05	4018.26	4222.43	3949.06	872.1	7155.38	7209.85	6766.05	6766.82	6773.91	6784.57	6832.37	7064.79	6817.65
872	1565.77	1509.03	1029.03	1030.56	1035.3	1047.43	1240.75	1244.81	1055.34	872	4352.67	4360.14	3916.71	3918.26	3925.73	3923.28	4030.73	4200.25	3945.43	872	7264.13	7204.85	6764.75	6765.52	6772.7	6783.62	6839.99	7051.5	6815.25
871.9	1539.1	1526.79	1026.34	1027.88	1032.69	1045.07	1269.7	1231.06	1052.09	871.9	4310.67	4357.74	3914.02	3915.59	3923.15	3920.71	4047.03	4179.31	3942.04	871.9	7219.13	7201.38	6763.08	6763.86	6771.13	6782.32	6848.86	7038.09	6812.51
871.8	1517.43	1549.72	1023.77	1025.33	1030.2	1042.83	1303.37	1217.86	1048.98	871.8	4398.67	4361.1	3911.57	3913.16	3920.82	3918.38	4068.03	4159.64	3938.92	871.8	7105.38	7200.21	6761.55	6762.34	6769.71	6781.17	6859.71	7025.09	6809.94
871.7	1542.43	1577.87	1021.29	1022.87	1027.8	1040.71	1341.78	1205.19	1045.98	871.7	4484	4370.29	3908.56	3910.17	3917.93	3915.51	4093.77	4140.47	3935.26	871.7	7167.88	7201.85	6760.4	6761.2	6768.66	6780.4	6873	7012.79	6807.79
871.6	1616.6	1610.79	1018.68	1020.27	1025.27	1038.45	1384.49	1192.84	1042.86	871.6	4416.67	4386.17	3905.01	3906.63	3914.49	3912.09	4125.16	4121.77	3931.08	871.6	7124.13	7205.92	6759.04	6759.85	6767.4	6779.44	6888.36	7000.59	6805.45
871.5	1715.77	1647.45	1015.68	1017.29	1022.36	1035.82	1430.45	1180.56	1039.38	871.5	4484.67	4410.37	3901.85	3903.49	3911.46	3909.06	4163.83	4104.46	3927.32	871.5	7387.88	7212.93	6757.81	6758.64	6766.29	6778.63	6906.27	6988.89	6803.29
871.4	1691.6	1686.21	1012.17	1013.8	1018.94	1032.68	1478.03	1168.23	1035.39	871.4	4463.33	4442.49	3898.25	3899.91	3907.98	3905.61	4209.43	4087.69	3923.14	871.4	7137.88	7221.93	6755.71	6756.53	6764.29	6776.94	6925.76	6976.66	6800.27
871.3	1726.6	1725.14	1008.77	1010.41	1015.62	1029.66	1525.3	1156.45	1031.53	871.3	4478.67	4482.9	3894.76	3896.44	3904.62	3902.26	4262.36	4071.94	3919.09	871.3	7284.13	7234.53	6754.43	6755.27	6763.12	6776.1	6948.44	6965.63	6798.1
871.2	1736.6	1760.13	1005.17	1006.84	1012.11	1026.46	1568.15	1144.92	1027.48	871.2	4620	4530.01	3891.16	3892.86	3901.15	3898.81	4321.09	4056.97	3914.94	871.2	7232.88	7249.03	6752.65	6753.5	6761.46	6774.77	6972.61	6954.48	6795.47
871.1	1699.1	1786.62	1001.5	1003.19	1008.53	1023.21	1602.04	1133.76	1023.39	871.1	4620	4579.95	3886.66	3888.38	3896.78	3894.46	4381.78	4041.94	3909.91	871.1	7415.38	7265.35	6751.05	6751.9	6759.98	6773.63	6998.18	6943.86	6793.03
871	1849.93	1799.98	998.002	999.708	1005.13	1020.13	1622.36	1123.19	1019.47	871	4598.67	4627.72	3882.14	3883.87	3892.39	3890.09	4439.48	4027.68	3904.88	871	7246.63	7281.38	6748.82	6749.69	6757.87	6771.89	7023.04	6933.01	6790
870.9	1746.6	1795.69	993.731	995.457	1000.95	1016.29	1624.6	1112.26	1014.79	870.9	4567.33	4664.94	3877.71	3879.47	3888.1	3885.83	4485.88	4014.26	3899.97	870.9	7267.88	7296.38	6747.16	6748.03	6756.33	6770.71	7046.47	6923.08	6787.55
870.8	1692.43	1773.96	989.956	991.702	997.273	1012.96	1608.97	1102.21	1010.62	870.8	4664	4682.1	3873.45	3875.23	3883.98	3881.74	4511.48	4001.7	3895.23	870.8	7214.13	7307.3	6745.41	6746.3	6754.71	6769.48	7065.41	6913.43	6785.05
870.7	1805.77	1736.42	986.434	988.201	993.849	1009.9	1577.13	1092.79	1006.72	870.7	4654.67	4671.47	3868.57	3870.37	3879.24	3877.04	4508.62	3989.17	3889.89	870.7	7221.63	7311.79	6743.85	6744.74	6753.27	6768.43	7077.52	6904.32	6782.74
870.6	1696.6	1686.29	982.326	984.114	989.842	1006.26	1532.31	1083.15	1002.24	870.6	4592	4633.15	3863.72	3865.54	3874.54	3872.36	4477.45	3977.27	3884.6	870.6	7220.38	7307.65	6742.25	6743.16	6751.8	6767.38	7080.61	6895.53	6780.43
870.5	1632.43	1629.63	978.745	980.554	986.364	1003.17	1480.59	1074.38	998.295	870.5	4502.67	4573.61	3859.23	3861.07	3870.19	3868.05	4424.48	3966.28	3879.67	870.5	7346.63	7294.16	6740.65	6741.57	6750.33	6766.34	7073.96	6887.08	6778.13
870.4	1675.77	1570.65	975.467	977.298	983.191	1000.39	1426.2	1066.24	994.666	870.4	4572.67	4502.39	3855.25	3857.11	3866.37	3864.27	4359.3	3956.33	3875.28	870.4	7292.88	7271.68	6738.62	6739.55	6748.43	6764.89	7057.95	6878.53	6775.43
870.3	1504.93	1512.18	971.956	973.809	979.787	997.401	1371.98	1058.17	990.813	870.3	4480	4427.22	3850.82	3852.71	3862.09	3860.04	4289.67	3946.39	3870.44	870.3	7247.88	7242.82	6736.76	6737.71	6746.72	6763.63	7035.2	6870.48	6772.91
870.2	1460.77	1457.58	969.284	971.159	977.224	995.262	1321.31	1051.23	987.808	870.2	4475.33	4355.29	3846.94	3848.85	3858.37	3856.36	4222.83	3937.42	3866.17	870.2	7287.88	7210.15	6735.05	6736.01	6745.14	6762.53	7008.28	6862.88	6770.57
870.1	1429.1	1407.41	966.82	968.718	974.872	993.349	1274.77	1044.78	985.019	870.1	4428.67	4289.38	3843.06	3844.99	3854.65	3852.69	4161.6	3928.86	3861.91	870.1	7194.13	7175.74	6733.2	6734.17	6743.44	6761.32	6979.3	6855.44	6768.1
870	1448.27	1362.24	964.502	966.423	972.668	991.6	1232.94	1038.73	982.386	870	4296.67	4231.26	3839.45	3841.4	3851.2	3849.29	4107.77	3920.92	3857.92	870	7306.63	7141.99	6731.66	6732.64	6742.04	6760.44	6950.62	6848.6	6765.95
869.9	1368.27	1321.89	962.076	964.021	970.359	989.761	1195.66	1032.82	979.653	869.9	4246	4181.66	3836.62	3838.6	3848.54	3846.69	4062.12	3914.1	3854.74	869.9	7167.88	7109.43	6729.74	6730.73	6740.27	6759.2	6922.82	6841.65	6763.44
869.8	1268.27	1286.68	960.04	962.009	968.441	988.331	1163.26	1027.52	977.317	869.8	4306	4139.66	3834.1	3836.1	3846.19	3844.39	4023.74	3907.87	3851.86	869.8	7027.88	7079.62	6728.27	6729.27	6738.95	6758.45	6897.47	6835.43	6761.4
869.7	1284.1	1256.43	958.494	960.488	967.018	987.413	1135.58	1022.92	975.48	869.7	4094	4103.87	3831.18	3833.21	3843.45	3841.72	3991.28	3901.53	3848.61	869.7	6847.88	7052.95	6727.27	6728.28	6738.1	6758.18	6874.97	6829.92	6759.84
869.6	1173.27	1230.11	956.862	958.881	965.509	986.429	1111.6	1018.43	973.563	869.6	4146.67	4075.06	3829.56	3831.61	3842.01	3840.34	3965.53	3896.73	3846.65	869.6	6995.38	7029.63	6726.86	6727.89	6737.86	6758.54	6855.51	6825.25	6758.9
869.5	1243.27	1207.94	955.777	957.821	964.551	986.015	1091.55	1014.68	972.2	869.5	4009.33	4050.74	3827.6	3829.68	3840.23	3838.64	3944.02	3891.81	3844.38	869.5	7035.38	7008.51	6725.97	6727	6737.12	6758.43	6837.99	6820.32	6757.47
869.4	1115.77	1188.54	954.335	956.406	963.239	985.268	1074.07	1010.74	970.488	869.4	3918	4031.2	3826.48	3828.58	3839.3	3837.79	3927.07	3887.93	3842.94	869.4	7030.38	6989.79	6724.93	6725.98	6736.26	6758.22	6822.6	6815.47	6755.92
869.3	1201.6	1172.45	953.526	955.623	962.562	985.179	1059.71	1007.59	969.415	869.3	3902	4015.41	3825.92	3828.05	3838.92	3837.5	3913.66	3884.8	3842.07	869.3	6804.13	6973.39	6723.91	6724.97	6735.4	6758.05	6809.26	6810.83	6754.4
869.2	1070.77	1158.22	952.282	954.406	961.454	984.681	1047.03	1004.15	967.913	869.2	3870	4002.27	3825.45	3827.6	3838.65	3837.31	3902.71	3881.93	3841.31	869.2	6972.88	6959.82	6723.64	6724.72	6735.31	6758.67	6798.52	6807.15	6753.65
869.1	1137.43	1146.57	951.688	953.84	960.999	984.86	1036.75	1001.49	967.067	869.1	3853.33	3991.35	3825.17	3827.36	3838.57	3837.33	3893.81	3879.4	3840.74	869.1	6905.38	6947.53	6722.81	6723.9	6734.65	6758.77	6788.81	6803.09	6752.34
869	1071.6	1136.2	950.757	952.936	960.209	984.731	1027.59	998.63	965.891	869	3836.67	3982.14	3825	3827.21	3838.6	3837.47	3886.45	3877.11	3840.29	869	6906.63	6937.06	6722.19	6723.3	6734.22	6759.12	6780.7	6799.43	6751.26
868.9	1076.6	1127.5	950.151	952.359	959.748	984.959	1019.94	996.206	965.045	868.9	3872	3974.31	3824.93	3827.17	3838.74	3837.71	3880.32	3875.06	3839.95	868.9	6875.38	6927.97	6721.58	6722.7	6733.79	6759.5	6773.75	6795.92	6750.19
868.8	1034.93	1119.9	949.517	951.754	959.263	985.191	1013.24	993.86	964.177	868.8	3740	3967.29	3824.64	3826.91	3838.66	3837.75	3874.86	3872.9	3839.39	868.8	6946.63	6920.16	6721.06	6722.2	6733.47	6760.03	6767.86	6792.68	6749.24
868.7	953.268	1113.45	949.089	951.356	958.986	985.664	1007.54	991.821	963.52	868.7	3726.67	3961.93	3825.16	3827.46	3839.41	3838.62	3870.93	3871.66	3839.65	868.7	6955.38	6913.13	6720.31	6721.46	6732.91	6760.37	6762.55	6789.34	6748.05
868.6	1123.27	1108.2	949.068	951.365	959.121	986.58	1002.92	990.279	963.275	868.6	3811.33	3957.36	3825.77	3828.1	3840.24	3839.59	3867.66	3870.6	3840.01	868.6	6892.88	6906.93	6719.52	6720.69	6732.32	6760.73	6757.86	6786.1	6746.85
868.5	1124.93	1102.78	948.194	950.523	958.406	986.682	997.985	987.971	962.184	868.5	3777.33	3952.86	3825.86	3828.22	3840.55	3840.05	3864.35	3869.12	3839.85	868.5	6902.88	6901.68	6718.94	6720.12	6731.95	6761.34	6753.92	6783.21	6745.86
868.4	1046.6	1097.93	947.308	949.668	957.683	986.813	993.498	985.728	961.084	868.4	3866	3949.07	3826.16	3828.55	3841.09	3840.73	3861.65	3867.93	3839.91	868.4	6942.88	6897.04	6718.32	6719.52	6731.54	6761.97	6750.39	6780.4	6744.84
868.3	1039.1	1093.98	946.81	949.203	957.352	987.375	989.782	983.945	960.378	868.3	3799.33	3945.18	3825.91	3828.33	3841.08	3840.89	3858.73	3866.26	3839.43	868.3	6806.63	6892.81	6717.57	6718.79	6731	6762.53	6747.1	6777.56	6743.7
868.2	979.101	1090.52	946.348	948.773	957.06	988.019	986.432	982.265	959.711	868.2	3750.67	3942.09	3826.07	3828.53	3841.49	3841.47	3856.51	3865.09	3839.37	868.2	6782.88	6889.52	6717.27	6718.5	6730.92	6763.6	6744.56	6775.29	6743.02
868.1	1024.1	1087.76	946.183	948.643	957.071	989.011	983.661	980.945	959.347	868.1	3866.67	3939.64	3826.54	3829.03	3842.21	3842.37	3854.84	3864.28	3839.61	868.1	6837.88	6886.75	6717.06	6718.3	6730.93	6764.82	6742.36	6773.2	6742.43
868	1074.93	1085.14	945.793	948.286	956.859	989.828	980.91	979.457	958.761	868	3778	3936.79	3826.29	3828.82	3842.22	3842.58	3852.67	3862.81	3839.15	868	6954.13	6884.19	6716.65	6717.91	6730.76	6765.93	6740.18	6771.01	6741.66
867.9	1104.1	1082.59	945.145	947.674	956.395	990.443	978.117	977.766	957.923	867.9	3832	3934.76	3826.59	3829.15	3842.78	3843.35	3851.23	3861.96	3839.24	867.9	6806.63	6881.6	6715.86	6717.14	6730.2	6766.72	6737.8	6768.52	6740.51
867.8	1100.77	1080.2	944.348	946.913	955.787	990.969	975.361	975.974	956.939	867.8	3768.67	3932.64	3826.56	3829.15	3843.02	3843.81	3849.63	3860.82	3838.99	867.8	6919.13	6879.84	6715.55	6716.85	6730.14	6768.09	6736.06	6766.61	6739.85
867.7	1064.93	1078.11	943.564	946.165	955.196	991.569	972.787	974.243	955.972	867.7	3914	3931.15	3826.91	3829.55	3843.66	3844.69	3848.55	3860.12	3839.15	867.7	6917.88	6878.02	6714.87	6716.19	6729.7	6769.18	6734.09	6764.4	6738.83
867.6	1035.77	1076.46	942.956	945.594	954.785	992.412	970.535	972.73	955.184	867.6	3760	3928.97	3826.38	3829.04	3843.41	3844.69	3846.72	3858.58	3838.42	867.6	6856.63	6876.5	6714.19	6715.53	6729.28	6770.36	6732.23	6762.26	6737.82
867.5	1002.43	1075.21	942.49	945.167	954.523	993.468	968.561	971.401	954.544	867.5	3819.33	3927.94	3826.79	3829.49	3844.11	3845.66	3845.94	3858.03	3838.64	867.5	6862.88	6875.48	6713.72	6715.07	6729.06	6771.84	6730.68	6760.39	6737.01
867.4	960.768	1074.37	942.19	944.905	954.43	994.764	966.869	970.275	954.072	867.4	3738.67	3926.72	3826.83	3829.58	3844.45	3846.3	3844.89	3857.16	3838.49	867.4	6849.13	6874.71	6713.22	6714.59	6728.83	6773.42	6729.2	6758.56	6736.19
867.3	1135.77	1073.96	942.096	944.852	954.551	996.349	965.491	969.391	953.811	867.3	3823.33	3926.16	3827.38	3830.16	3845.31	3847.46	3844.44	3856.82	3838.85	867.3	6944.13	6874.26	6712.76	6714.15	6728.65	6775.16	6727.84	6756.84	6735.43
867.2	1026.6	1072.9	941.125	943.922	953.799	997.14	963.332	967.664	952.675	867.2	3770	3925.25	3827.4	3830.23	3845.65	3848.14	3843.54	3856	3838.7	867.2	6856.63	6873.76	6711.99	6713.4	6728.16	6776.7	6726.24	6754.85	6734.35
867.1	1101.6	1072.61	940.697	943.534	953.596	998.564	961.803	966.51	952.085	867.1	3838.67	3924.82	3827.76	3830.62	3846.33	3849.17	3843.05	3855.55	3838.88	867.1	6867.88	6873.82	6711.5	6712.94	6727.97	6778.68	6724.99	6753.2	6733.56
867	1079.1	1072.15	939.89	942.77	953.02	999.705	959.974	965.007	951.121	867	3851.33	3924.11	3827.69	3830.6	3846.59	3849.81	3842.2	3854.71	3838.64	867	6745.38	6874.1	6710.98	6712.44	6727.74	6780.76	6723.77	6751.57	6732.74
866.9	1087.43	1072.01	939.192	942.116	952.559	1001.06	958.326	963.641	950.268	866.9	3819.33	3923.46	3827.54	3830.49	3846.79	3850.41	3841.33	3853.82	3838.33	866.9	6891.63	6875.07	6710.86	6712.34	6727.93	6783.4	6723	6750.39	6732.34
866.8	967.434	1072.03	938.449	941.417	952.06	1002.47	956.697	962.256	949.374	866.8	3770	3923.15	3827.59	3830.59	3847.19	3851.25	3840.71	3853.16	3838.22	866.8	6969.13	6875.82	6710.26	6711.76	6727.64	6785.72	6721.79	6748.76	6731.45
866.7	1071.6	1072.86	938.304	941.318	952.165	1004.6	955.725	961.494	949.08	866.7	3757.33	3923.26	3827.95	3830.99	3847.91	3852.43	3840.44	3852.83	3838.41	866.7	6849.13	6876.59	6709.39	6710.92	6727.1	6787.96	6720.36	6746.91	6730.31
866.6	1056.6	1073.38	937.635	940.696	951.754	1006.32	954.285	960.232	948.266	866.6	3764	3923.59	3828.38	3831.47	3848.72	3853.74	3840.29	3852.61	3838.69	866.6	6701.63	6878.04	6708.93	6710.47	6726.96	6790.79	6719.38	6745.5	6729.57
866.5	1051.6	1074.18	937.039	940.147	951.422	1008.24	952.966	959.065	947.527	866.5	3816.67	3924.01	3828.78	3831.92	3849.49	3855.05	3840.15	3852.37	3838.94	866.5	6930.38	6880.27	6708.95	6710.52	6727.33	6794.31	6718.92	6744.62	6729.33
866.4	1081.6	1075.21	936.465	939.622	951.12	1010.32	951.716	957.941	946.813	866.4	3769.33	3924.22	3828.86	3832.04	3849.96	3856.09	3839.71	3851.84	3838.86	866.4	6815.38	6882.03	6708.21	6709.8	6726.94	6797.29	6717.72	6743	6728.32
866.3	1040.77	1076.31	935.737	938.944	950.672	1012.39	950.353	956.683	945.948	866.3	3824	3924.86	3829.22	3832.46	3850.73	3857.48	3839.61	3851.62	3839.08	866.3	6882.88	6884.48	6707.85	6709.47	6726.94	6800.88	6716.94	6741.8	6727.71
866.2	1059.93	1077.83	935.21	938.469	950.433	1014.81	949.23	955.646	945.287	866.2	3784	3925.28	3829.26	3832.54	3851.18	3858.59	3839.2	3851.09	3838.97	866.2	6800.38	6887.03	6707.27	6708.91	6726.73	6804.48	6715.96	6740.41	6726.87
866.1	1088.27	1079.47	934.585	937.896	950.104	1017.29	948.043	954.529	944.53	866.1	3744	3926.09	3829.53	3832.87	3851.89	3860.01	3839.06	3850.82	3839.11	866.1	6914.13	6890.17	6706.95	6708.62	6726.8	6808.61	6715.28	6739.32	6726.31
866	1068.27	1081.19	933.814	937.179	949.638	1019.79	946.745	953.283	943.63	866	3821.33	3927.27	3830.06	3833.45	3852.85	3861.75	3839.2	3850.82	3839.5	866	6942.88	6893.27	6706.26	6707.96	6726.5	6812.63	6714.24	6737.87	6725.38
865.9	1132.43	1083.24	933.14	936.56	949.278	1022.55	945.573	952.15	942.829	865.9	3752.67	3928.11	3830.12	3833.56	3853.36	3863.09	3838.89	3850.38	3839.42	865.9	6775.38	6896.63	6705.47	6707.19	6726.11	6816.84	6713.12	6736.35	6724.35
865.8	1105.77	1085.21	932.141	935.617	948.602	1025.18	944.103	950.708	941.706	865.8	3871.33	3929.51	3830.59	3834.09	3854.3	3864.94	3839.02	3850.37	3839.77	865.8	6840.38	6900.9	6705.23	6706.99	6726.3	6821.91	6712.58	6735.42	6723.88
865.7	1034.93	1087.56	931.27	934.804	948.065	1028.13	942.789	949.41	940.713	865.7	3846.67	3930.33	3830.34	3833.9	3854.53	3866.14	3838.44	3849.64	3839.39	865.7	6840.38	6905.34	6704.78	6706.56	6726.27	6827.08	6711.84	6734.29	6723.2
865.6	1112.43	1090.5	930.751	934.344	947.888	1031.62	941.849	948.477	940.074	865.6	3828.67	3931.45	3830.24	3833.86	3854.93	3867.6	3838.03	3849.09	3839.16	865.6	6837.88	6910.16	6704.33	6706.14	6726.26	6832.58	6711.11	6733.18	6722.52
865.5	1106.6	1093.31	929.84	933.494	947.331	1034.93	940.541	947.167	939.045	865.5	3847.33	3932.84	3830.25	3833.93	3855.45	3869.27	3837.75	3848.66	3839.05	865.5	6809.13	6915.39	6703.88	6705.72	6726.27	6838.43	6710.41	6732.1	6721.85
865.4	1149.1	1096.41	928.953	932.67	946.809	1038.48	939.278	945.894	938.044	865.4	3811.33	3934.28	3830.15	3833.88	3855.86	3870.94	3837.37	3848.13	3838.82	865.4	6931.63	6921.12	6703.53	6705.4	6726.39	6844.74	6709.81	6731.14	6721.28
865.3	991.601	1099.57	927.85	931.63	946.081	1042.05	937.817	944.416	936.827	865.3	3906	3936.14	3830.26	3834.06	3856.52	3872.97	3837.23	3847.84	3838.82	865.3	6934.13	6926.88	6702.77	6704.67	6726.12	6851.02	6708.82	6729.78	6720.31
865.2	1091.6	1103.79	927.53	931.376	946.15	1046.62	937.158	943.735	936.396	865.2	3924	3937.59	3829.8	3833.66	3856.61	3874.57	3836.52	3846.98	3838.24	865.2	6930.38	6933.06	6701.99	6703.93	6725.85	6857.66	6707.83	6728.43	6719.32
865.1	1143.27	1107.79	926.707	930.62	945.727	1050.94	936.013	942.562	935.464	865.1	3946.67	3939.15	3829.22	3833.14	3856.61	3876.21	3835.7	3846.01	3837.54	865.1	6905.38	6939.71	6701.23	6703.2	6725.6	6864.73	6706.86	6727.11	6718.35
865	1114.93	1111.82	925.622	929.604	945.055	1055.24	934.621	941.137	934.271	865	3844	3940.8	3828.49	3832.49	3856.48	3877.89	3834.76	3844.92	3836.7	865	7026.63	6946.9	6700.54	6702.55	6725.45	6872.28	6705.98	6725.89	6717.47
864.9	1135.77	1116.28	924.673	928.726	944.533	1059.93	933.38	939.859	933.217	864.9	3903.33	3943.32	3828.39	3832.46	3857	3880.41	3834.45	3844.47	3836.5	864.9	6895.38	6954.15	6699.45	6701.49	6724.91	6879.85	6704.7	6724.27	6716.18
864.8	1120.77	1120.95	923.614	927.74	943.915	1064.78	932.044	938.482	932.055	864.8	3940	3945.75	3827.93	3832.07	3857.18	3882.78	3833.79	3843.66	3835.93	864.8	7085.38	6962.33	6698.8	6700.87	6724.83	6888.3	6703.87	6723.11	6715.33
864.7	1100.77	1125.99	922.625	926.826	943.382	1069.97	930.79	937.185	930.965	864.7	3962	3948.24	3827.24	3831.45	3857.14	3885.18	3832.91	3842.63	3835.13	864.7	6922.88	6970.35	6697.5	6699.62	6724.13	6896.54	6702.41	6721.33	6713.84
864.6	1136.6	1131.45	921.732	926.01	942.96	1075.53	929.645	935.992	929.972	864.6	3924.67	3950.93	3826.41	3830.7	3856.99	3887.72	3831.89	3841.47	3834.2	864.6	7017.88	6979.4	6696.75	6698.9	6723.98	6905.77	6701.5	6720.09	6712.9
864.5	1154.93	1137.05	920.655	925.012	942.37	1081.19	928.326	934.625	928.797	864.5	3996.67	3954.2	3825.8	3830.17	3857.08	3890.8	3831.11	3840.55	3833.49	864.5	7046.63	6988.63	6695.67	6697.86	6723.54	6915.12	6700.27	6718.56	6711.64
864.4	1170.77	1142.87	919.481	923.918	941.699	1087.04	926.922	933.168	927.526	864.4	3990	3957.43	3824.75	3829.19	3856.75	3893.78	3829.89	3839.19	3832.34	864.4	7064.13	6998.24	6694.5	6696.73	6723.02	6924.82	6698.95	6716.93	6710.28
864.3	1180.77	1148.94	918.221	922.742	940.961	1093.09	925.442	931.635	926.171	864.3	4022	3961.12	3823.73	3828.25	3856.49	3897.19	3828.72	3837.88	3831.22	864.3	7001.63	7008.29	6693.26	6695.53	6722.46	6934.9	6697.58	6715.26	6708.87
864.2	1210.77	1155.28	916.904	921.511	940.184	1099.38	923.915	930.053	924.762	864.2	3986.67	3965.08	3822.5	3827.11	3856.04	3900.83	3827.34	3836.37	3829.9	864.2	6942.88	7019.01	6692.23	6694.55	6722.13	6945.61	6696.41	6713.8	6707.66
864.1	1209.1	1161.8	915.431	920.126	939.27	1105.8	922.24	928.322	923.197	864.1	3945.33	3969.78	3821.49	3826.19	3855.83	3905.15	3826.19	3835.07	3828.79	864.1	7134.13	7030.39	6691.39	6693.75	6722.02	6956.93	6695.45	6712.55	6706.65
864	1178.27	1168.65	913.958	918.745	938.377	1112.51	920.574	926.6	921.635	864	3954.67	3975.3	3820.72	3825.51	3855.9	3910.25	3825.28	3834.04	3827.94	864	7152.88	7041.55	6689.91	6692.31	6721.29	6967.99	6693.85	6710.67	6705
863.9	1193.27	1175.97	912.633	917.513	937.652	1119.65	919.064	925.031	920.222	863.9	3951.33	3981.39	3819.9	3824.78	3855.94	3915.86	3824.33	3832.95	3827.02	863.9	7207.88	7053.06	6688.36	6690.81	6720.52	6979.34	6692.18	6708.73	6703.28
863.8	1188.27	1183.53	911.226	916.203	936.868	1127	917.48	923.388	918.728	863.8	3942	3988.16	3819.09	3824.06	3856.03	3922.11	3823.39	3831.88	3826.12	863.8	7041.63	7064.75	6686.62	6689.12	6719.6	6990.82	6690.33	6706.61	6701.38
863.7	1252.43	1191.43	909.837	914.913	936.124	1134.63	915.921	921.769	917.254	863.7	4065.33	3995.72	3818.33	3823.4	3856.2	3929.09	3822.51	3830.88	3825.28	863.7	7247.88	7077.3	6685.43	6687.98	6719.25	7003.12	6689.04	6705.06	6700.03
863.6	1314.93	1199.3	908.12	913.297	935.077	1142.2	914.04	919.828	915.452	863.6	4056.67	4003.31	3816.8	3821.97	3855.64	3936.06	3820.87	3829.11	3823.67	863.6	7044.13	7089.43	6683.55	6686.15	6718.24	7014.94	6687.06	6702.81	6697.98
863.5	1197.43	1207.13	906.08	911.363	933.733	1149.68	911.843	917.571	913.33	863.5	3980.67	4011.78	3815.32	3820.59	3855.16	3943.85	3819.28	3827.4	3822.1	863.5	7086.63	7102.4	6682.35	6684.99	6717.94	7027.56	6685.75	6701.26	6696.62
863.4	1271.6	1215.8	904.619	910.011	932.995	1157.97	910.232	915.899	911.788	863.4	4083.33	4021.6	3814.3	3819.68	3855.18	3952.94	3818.15	3826.15	3821	863.4	7147.88	7115.33	6680.99	6683.69	6717.53	7040.08	6684.31	6699.56	6695.11
863.3	1284.93	1224.35	902.779	908.283	931.907	1166.09	908.247	913.854	909.869	863.3	4076	4031.75	3812.64	3818.13	3854.61	3962.3	3816.39	3824.27	3819.26	863.3	7206.63	7128.06	6679.43	6682.19	6716.95	7052.35	6682.66	6697.67	6693.4
863.2	1224.93	1233.03	900.863	906.482	930.771	1174.29	906.192	911.737	907.874	863.2	4012.67	4042.93	3811.01	3816.61	3854.11	3972.64	3814.67	3822.43	3817.55	863.2	7121.63	7140.46	6677.66	6680.48	6716.2	7064.23	6680.81	6695.59	6691.48
863.1	1329.93	1242.19	899.238	904.977	929.959	1182.93	904.433	909.918	906.172	863.1	4073.33	4055.55	3809.77	3815.49	3854.03	3984.35	3813.33	3820.98	3816.23	863.1	7064.13	7152.9	6676.18	6679.05	6715.78	7076.09	6679.24	6693.78	6689.85
863	1268.27	1250.95	897.079	902.94	928.645	1191.11	902.144	907.569	903.937	863	4133.33	4068.85	3808.14	3813.98	3853.62	3996.68	3811.61	3819.15	3814.53	863	7232.88	7165.13	6674.88	6677.81	6715.58	7087.68	6677.86	6692.18	6688.41
862.9	1215.77	1260.11	895.218	901.206	927.664	1199.64	900.159	905.523	902.001	862.9	4178	4082.88	3806.14	3812.09	3852.88	4009.68	3809.51	3816.94	3812.44	862.9	7127.88	7176.24	6673.01	6676.01	6714.86	7098.1	6675.92	6690.02	6686.4
862.8	1222.43	1269.57	893.611	899.73	926.975	1208.42	898.432	903.736	900.32	862.8	4114	4097.75	3803.84	3809.93	3851.91	4023.45	3807.14	3814.45	3810.07	862.8	7116.63	7187	6671.49	6674.55	6714.54	7108.1	6674.32	6688.2	6684.74
862.7	1272.43	1278.95	891.962	898.217	926.282	1217.08	896.668	901.912	898.6	862.7	4078.67	4114.08	3801.93	3808.14	3851.37	4038.61	3805.14	3812.35	3808.09	862.7	7179.13	7196.91	6670	6673.13	6714.3	7117.19	6672.76	6686.43	6683.11
862.6	1303.27	1288	890.054	896.449	925.372	1225.35	894.649	899.834	896.621	862.6	4120	4131.69	3800.22	3806.57	3851.1	4054.98	3803.35	3810.46	3806.31	862.6	7061.63	7205.57	6668.3	6671.49	6713.9	7124.96	6670.99	6684.45	6681.27
862.5	1237.43	1296.71	887.983	894.522	924.341	1233.22	892.469	897.595	894.479	862.5	4192	4150	3798.24	3804.74	3850.62	4071.98	3801.3	3808.31	3804.26	862.5	7322.88	7213.42	6666.98	6670.25	6713.95	7131.84	6669.61	6682.86	6679.82
862.4	1309.1	1305.5	886.231	892.92	923.675	1241.11	890.613	895.681	892.658	862.4	4172.67	4168.72	3795.81	3802.45	3849.76	4089.3	3798.8	3805.7	3801.76	862.4	7210.38	7219.03	6664.79	6668.13	6713.18	7136.41	6667.35	6680.4	6677.49
862.3	1370.77	1313.6	884.11	890.955	922.69	1248.24	888.393	893.402	890.47	862.3	4300.67	4188.23	3793.49	3800.28	3849.07	4107.33	3796.4	3803.21	3799.37	862.3	7212.88	7223.55	6662.96	6666.38	6712.84	7139.81	6665.46	6678.32	6675.53
862.2	1399.1	1320.94	881.67	888.675	921.437	1254.56	885.856	890.808	887.963	862.2	4237.33	4207.36	3790.36	3797.3	3847.64	4124.9	3793.2	3799.91	3796.17	862.2	7145.38	7226.47	6661.12	6664.61	6712.55	7141.53	6663.56	6676.23	6673.57
862.1	1308.27	1327.63	879.076	886.247	920.084	1260.14	883.168	888.063	885.303	862.1	4314	4227	3787.6	3794.7	3846.67	4142.88	3790.38	3796.99	3793.35	862.1	7245.38	7227.96	6659.5	6663.07	6712.56	7141.75	6661.89	6674.37	6671.82
862	1413.27	1334.14	876.924	884.267	919.231	1265.49	880.926	885.764	883.087	862	4236.67	4245.84	3784.35	3791.62	3845.29	4159.98	3787.07	3793.59	3790.03	862	7169.13	7227.44	6657.54	6661.2	6712.31	7139.85	6659.87	6672.17	6669.73
861.9	1347.43	1339.41	874.235	881.756	917.903	1269.52	878.149	882.932	880.334	861.9	4264.67	4264.37	3781.55	3789	3844.46	4176.65	3784.22	3790.64	3787.18	861.9	7241.63	7225.48	6655.83	6659.57	6712.38	7136.43	6658.11	6670.22	6667.9
861.8	1421.6	1344.23	871.863	879.568	916.957	1273	875.692	880.419	877.898	861.8	4365.33	4281.4	3778.57	3786.19	3843.53	4191.71	3781.17	3787.51	3784.13	861.8	7327.88	7221.65	6653.87	6657.7	6712.3	7131.03	6656.09	6668.03	6665.82
861.7	1357.43	1347.79	869.106	877.004	915.697	1275.16	872.853	877.526	875.08	861.7	4284.67	4295.83	3774.95	3782.75	3842.06	4204.07	3777.49	3783.74	3780.45	861.7	7136.63	7215.96	6651.61	6655.54	6712.01	7123.66	6653.79	6665.56	6663.44
861.6	1274.1	1350.72	866.658	874.754	914.82	1276.6	870.325	874.944	872.571	861.6	4309.33	4308.21	3771.8	3779.8	3841.18	4214.25	3774.29	3780.45	3777.24	861.6	7270.38	7209.45	6649.99	6654.02	6712.46	7115.37	6652.12	6663.72	6661.7
861.5	1336.6	1353.08	864.615	872.918	914.427	1277.37	868.206	872.771	870.468	861.5	4358.67	4317.29	3768.49	3776.68	3840.24	4221.01	3770.92	3777	3773.86	861.5	7195.38	7201.18	6647.91	6652.04	6712.56	7105.2	6650	6661.43	6659.51
861.4	1339.1	1354.09	862.249	870.766	913.795	1276.68	865.765	870.278	868.043	861.4	4310.67	4322.47	3764.84	3773.24	3839.09	4223.73	3767.23	3773.22	3770.16	861.4	7091.63	7191.99	6646.08	6650.31	6713.02	7093.98	6648.12	6659.39	6657.57
861.3	1469.1	1354.03	859.858	868.598	913.231	1274.83	863.302	867.762	865.594	861.3	4280	4324.04	3761.47	3770.09	3838.36	4222.69	3763.81	3769.72	3766.74	861.3	7229.13	7182.15	6644.59	6648.93	6713.94	7081.98	6646.58	6657.69	6655.96
861.2	1169.1	1352.26	856.803	865.775	912.099	1271.15	860.177	864.586	862.482	861.2	4261.33	4321.78	3758.27	3767.11	3837.93	4217.67	3760.56	3766.39	3763.48	861.2	7149.13	7171.05	6642.63	6647.09	6714.53	7068.57	6644.59	6655.54	6653.9
861.1	1259.1	1350.94	855.237	864.451	912.562	1267.81	858.543	862.902	860.86	861.1	4180.67	4315.73	3755.17	3764.23	3837.75	4208.69	3757.41	3763.16	3760.32	861.1	7221.63	7159.58	6640.94	6645.51	6715.52	7054.63	6642.85	6653.65	6652.09
861	1364.93	1348.18	853.213	862.677	912.677	1262.9	856.452	860.761	858.779	861	4272.67	4306.58	3752.54	3761.84	3838.22	4196.43	3754.73	3760.41	3757.64	861	7114.13	7147.41	6638.99	6643.69	6716.43	7039.83	6640.87	6651.52	6650.04
860.9	1344.1	1343.94	850.647	860.372	912.373	1256.36	853.823	858.082	856.159	860.9	4226.67	4293.73	3749.33	3758.88	3838.28	4180.27	3751.48	3757.08	3754.37	860.9	7180.38	7135.32	6637.4	6642.22	6717.85	7024.93	6639.24	6649.74	6648.35
860.8	1195.77	1338.92	848.173	858.171	912.294	1248.9	851.287	855.496	853.63	860.8	4307.33	4278.6	3746.38	3756.2	3838.8	4161.64	3748.49	3754.01	3751.37	860.8	7160.38	7122.87	6635.59	6640.54	6719.23	7009.48	6637.39	6647.74	6646.42
860.7	1259.1	1333.85	846.43	856.712	913.087	1241.24	849.484	853.645	851.835	860.7	4238.67	4261.06	3742.92	3753	3839.01	4140.36	3744.98	3750.43	3747.86	860.7	6991.63	7110.52	6633.83	6638.92	6720.87	6993.91	6635.59	6645.81	6644.56
860.6	1314.93	1327.76	844.361	854.939	913.71	1232.38	847.356	851.47	849.713	860.6	4303.33	4242.66	3739.86	3750.22	3839.86	4117.97	3741.88	3747.26	3744.75	860.6	7061.63	7098.9	6632.63	6637.86	6723.29	6978.83	6634.36	6644.44	6643.27
860.5	1378.27	1320.81	842.002	852.889	914.21	1222.47	844.94	849.007	847.302	860.5	4286	4223.18	3736.38	3747.04	3840.55	4094.23	3738.37	3743.67	3741.22	860.5	7229.13	7087.33	6631.2	6636.58	6725.71	6963.56	6632.89	6642.84	6641.73
860.4	1299.1	1313.06	839.313	850.522	914.565	1211.56	842.196	846.217	844.562	860.4	4209.33	4203.63	3732.99	3743.95	3841.59	4070.14	3734.93	3740.17	3737.78	860.4	7086.63	7075.6	6629.19	6634.73	6727.83	6947.85	6630.86	6640.67	6639.63
860.3	1275.77	1305.33	837.008	848.554	915.508	1200.45	839.837	843.812	842.207	860.3	4147.33	4184.83	3730.05	3741.33	3843.4	4046.46	3731.96	3737.13	3734.78	860.3	7114.13	7064.83	6627.66	6633.36	6730.71	6932.81	6629.29	6638.97	6638
860.2	1343.27	1297.47	834.808	846.707	916.778	1188.97	837.585	841.515	839.957	860.2	4146.67	4167.07	3727.47	3739.09	3845.9	4023.47	3729.35	3734.45	3732.16	860.2	7041.63	7054.58	6626.04	6631.91	6733.81	6917.94	6627.64	6637.19	6636.28
860.1	1222.43	1289.15	832.259	844.527	917.947	1176.75	834.984	838.87	837.359	860.1	4175.33	4150.26	3724.88	3736.85	3848.77	4001.04	3726.72	3731.76	3729.53	860.1	7001.63	7045.25	6624.65	6630.69	6737.51	6903.62	6626.22	6635.64	6634.79
860	1280.77	1281.41	830.302	842.957	919.98	1164.83	832.979	836.821	835.355	860	4196	4134.45	3722.1	3734.43	3851.86	3979.18	3723.91	3728.88	3726.7	860	6982.88	7036.81	6623.38	6629.62	6741.73	6889.8	6624.92	6634.23	6633.44
859.9	1349.1	1273.48	828.044	841.104	922.012	1152.4	830.672	834.471	833.049	859.9	4121.33	4119.87	3719.18	3731.89	3855.26	3958.07	3720.95	3725.86	3723.73	859.9	7080.38	7029.27	6622.18	6628.61	6746.45	6876.41	6623.69	6632.87	6632.14
859.8	1283.27	1265.42	825.431	838.916	924.03	1139.46	828.013	831.769	830.389	859.8	4043.33	4107.23	3716.69	3729.8	3859.61	3938.37	3718.43	3723.28	3721.2	859.8	6879.13	7022.31	6620.65	6627.28	6751.33	6863.1	6622.13	6631.19	6630.52
859.7	1261.6	1258.01	823.136	837.066	926.737	1126.78	825.672	829.386	828.048	859.7	4088.67	4096.68	3714.68	3728.2	3864.99	3920.18	3716.39	3721.18	3719.14	859.7	7166.63	7017.01	6619.78	6626.63	6757.41	6850.9	6621.24	6630.19	6629.56
859.6	1205.77	1251.13	820.938	835.336	929.964	1114.19	823.429	827.102	825.804	859.6	4139.33	4087.52	3712.37	3726.33	3870.7	3902.72	3714.05	3718.78	3716.78	859.6	6865.38	7011.8	6617.95	6625.02	6763.14	6838.16	6619.38	6628.21	6627.65
859.5	1292.43	1245.07	819.008	833.898	933.924	1101.92	821.456	825.088	823.83	859.5	4152	4079.8	3709.73	3724.16	3876.78	3885.99	3711.38	3716.05	3714.11	859.5	6994.13	7008.72	6617.12	6624.43	6770.53	6826.87	6618.53	6627.25	6626.73
859.4	1299.93	1239.21	816.634	832.042	937.963	1089.3	819.04	822.632	821.412	859.4	4130	4073.81	3707	3721.91	3883.54	3870.19	3708.62	3713.23	3711.33	859.4	7029.13	7006.42	6615.86	6623.42	6778.24	6815.6	6617.24	6625.85	6625.38
859.3	1242.43	1234.06	814.211	830.164	942.541	1076.76	816.576	820.128	818.945	859.3	4034.67	4069.81	3704.39	3719.81	3891.27	3855.49	3705.99	3710.54	3708.68	859.3	7077.88	7005.27	6614.48	6622.29	6786.65	6804.64	6615.84	6624.34	6623.91
859.2	1284.93	1230.04	812.064	828.591	948.045	1064.68	814.389	817.902	816.755	859.2	4151.33	4068.31	3702.35	3718.3	3900.52	3842.32	3703.92	3708.42	3706.6	859.2	6852.88	7005.33	6612.93	6621.02	6795.8	6793.96	6614.26	6622.65	6622.28
859.1	1281.6	1226.76	809.693	826.826	954.06	1052.57	811.979	815.454	814.341	859.1	4182	4068.05	3699.58	3716.09	3910.08	3829.32	3701.12	3705.56	3703.79	859.1	7160.38	7007.6	6612.12	6620.5	6806.7	6784.46	6613.44	6621.72	6621.39
859	1268.27	1224.57	807.327	825.099	960.887	1040.7	809.575	813.012	811.933	859	4079.33	4069.62	3696.6	3713.7	3920.58	3816.97	3698.12	3702.51	3700.77	859	7099.13	7010.37	6610.29	6618.97	6817.67	6774.36	6611.58	6619.76	6619.48
858.9	1231.6	1223.61	805.016	823.463	968.672	1029.12	807.227	810.626	809.581	858.9	4181.33	4073.89	3694.24	3711.97	3932.95	3806.03	3695.73	3700.06	3698.36	858.9	7080.38	7014.99	6608.65	6617.65	6830.05	6764.87	6609.92	6618.01	6617.76
858.8	1234.93	1224.13	802.877	822.04	977.636	1017.98	805.052	808.414	807.401	858.8	4048	4079.69	3691.23	3709.62	3946.06	3795.18	3692.7	3696.98	3695.32	858.8	7002.88	7021.42	6607.08	6616.41	6843.81	6755.84	6608.32	6616.31	6616.1
858.7	1258.27	1226.05	800.711	820.63	987.67	1007.08	802.851	806.177	805.195	858.7	4194.67	4088.51	3689.03	3708.11	3961.47	3785.84	3690.47	3694.7	3693.08	858.7	7116.63	7029.94	6605.75	6615.45	6859.26	6747.45	6606.98	6614.86	6614.7
858.6	1268.27	1229.39	798.417	819.139	998.801	996.338	800.522	803.812	802.861	858.6	3944	4098.73	3685.91	3705.73	3977.59	3776.2	3687.32	3691.51	3689.92	858.6	7109.13	7040.04	6604.04	6614.12	6875.88	6739.05	6605.24	6613.04	6612.91
858.5	1321.6	1234.33	796.061	817.635	1011.2	985.822	798.133	801.388	800.466	858.5	4294	4112.85	3684.32	3704.91	3997	3768.68	3685.71	3689.84	3688.29	858.5	7061.63	7052.21	6602.35	6612.83	6894.18	6731.04	6603.53	6611.23	6611.15
858.4	1329.93	1240.79	793.426	815.905	1024.76	975.316	795.465	798.685	797.792	858.4	4197.33	4127.26	3680.55	3701.97	4016.12	3759.52	3681.92	3686.01	3684.49	858.4	7037.88	7066.7	6600.81	6611.72	6914.43	6723.53	6601.98	6609.59	6609.53
858.3	1359.1	1249.14	790.736	814.179	1039.86	965.043	792.743	795.929	795.064	858.3	4241.33	4144.82	3677.36	3699.66	4037.85	3751.41	3678.71	3682.75	3681.26	858.3	7105.38	7083.56	6599.35	6610.71	6936.68	6716.42	6600.5	6608.02	6607.99
858.2	1270.77	1259.37	787.887	812.355	1056.49	954.906	789.862	793.014	792.177	858.2	4268.67	4164.72	3673.88	3697.11	4061.42	3743.45	3675.21	3679.2	3677.74	858.2	7202.88	7102.54	6597.66	6609.5	6960.71	6709.4	6598.79	6606.21	6606.23
858.1	1385.77	1272.23	785.466	811.029	1075.39	945.482	787.41	790.529	789.718	858.1	4148	4187.17	3670.21	3694.43	4087.09	3735.69	3671.52	3675.46	3674.04	858.1	7071.63	7123.68	6595.63	6607.98	6986.55	6702.35	6596.74	6604.08	6604.13
858	1267.43	1286.8	782.456	809.188	1095.63	935.759	784.37	787.456	786.672	858	4208.67	4213.13	3667.26	3692.53	4115.85	3729.02	3668.55	3672.44	3671.05	858	7225.38	7147.77	6594.04	6606.94	7015.03	6696.02	6595.13	6602.39	6602.46
857.9	1329.1	1304.37	780.024	808.007	1118.51	926.895	781.91	784.963	784.204	857.9	4340	4241.57	3663.92	3690.32	4146.69	3722.26	3665.18	3669.04	3667.67	857.9	7267.88	7173.96	6591.93	6605.41	7045.29	6689.45	6593	6600.17	6600.28
857.8	1304.93	1324.16	777.271	806.595	1143.24	917.983	779.128	782.15	781.415	857.8	4314	4272.12	3659.74	3687.34	4179.28	3714.97	3660.99	3664.8	3663.47	857.8	7239.13	7202.67	6589.66	6603.77	7077.77	6682.98	6590.72	6597.81	6597.95
857.7	1314.93	1346.66	774.626	805.387	1170.32	909.452	776.455	779.445	778.734	857.7	4338	4305.73	3655.71	3684.59	4214.59	3708.06	3656.93	3660.7	3659.39	857.7	7199.13	7234.11	6587.49	6602.26	7112.68	6676.84	6588.53	6595.54	6595.71
857.6	1536.6	1371.79	771.917	804.224	1199.65	901.117	773.718	776.678	775.99	857.6	4425.33	4342.14	3651.49	3681.75	4252.37	3701.21	3652.7	3656.43	3655.15	857.6	7285.38	7268.33	6585.44	6600.93	7150.1	6671.06	6586.47	6593.4	6593.59
857.5	1471.6	1398.5	768.083	802.054	1230.17	891.917	769.858	772.787	772.122	857.5	4420.67	4380.85	3646.72	3678.45	4292.15	3694	3647.91	3651.59	3650.34	857.5	7292.88	7304.79	6583.1	6599.36	7189.48	6665.21	6584.11	6590.96	6591.18
857.4	1545.77	1428.21	764.556	800.322	1263.33	883.271	766.304	769.203	768.561	857.4	4433.33	4422.36	3641.94	3675.26	4334.42	3686.98	3643.11	3646.75	3645.53	857.4	7264.13	7343.61	6580.73	6597.81	7230.96	6659.52	6581.72	6588.49	6588.74
857.3	1477.43	1460.2	760.639	798.346	1298.37	874.474	762.362	765.231	764.61	857.3	4440	4466.39	3637.05	3672.08	4378.94	3680.01	3638.21	3641.81	3640.61	857.3	7345.38	7384.71	6578.44	6596.41	7274.47	6654.12	6579.42	6586.11	6586.39
857.2	1425.77	1494.99	757.045	796.853	1335.82	866.236	758.743	761.583	760.983	857.2	4545.33	4512.65	3632.1	3668.97	4425.39	3673.13	3633.24	3636.8	3635.62	857.2	7500.38	7427.33	6575.87	6594.81	7319.23	6648.61	6576.84	6583.46	6583.75
857.1	1614.93	1532.33	753.692	795.782	1375.41	858.459	755.366	758.177	757.598	857.1	4534	4560.2	3626.46	3665.32	4472.86	3665.69	3627.58	3631.1	3629.95	857.1	7489.13	7470.8	6572.78	6592.76	7364.6	6642.74	6573.73	6580.27	6580.6
857	1521.6	1570.61	749.374	793.943	1415.52	849.936	751.024	753.806	753.247	857	4624.67	4609.16	3620.86	3661.87	4521.44	3658.41	3621.96	3625.45	3624.32	857	7569.13	7515	6569.71	6590.82	7410.44	6637.06	6570.65	6577.12	6577.47
856.9	1626.6	1610.78	745.502	792.774	1457.09	842.066	747.129	749.883	749.343	856.9	4692	4658.22	3614.66	3658.01	4569.83	3650.65	3615.75	3619.2	3618.09	856.9	7599.13	7558.87	6566.37	6588.7	7455.71	6631.25	6567.29	6573.69	6574.06
856.8	1719.1	1651.22	741.085	791.312	1498.49	833.846	742.688	745.415	744.894	856.8	4703.33	4706.68	3608.01	3653.89	4617.32	3642.53	3609.09	3612.49	3611.41	856.8	7561.63	7601.63	6562.91	6586.58	7499.62	6625.47	6563.82	6570.15	6570.54
856.7	1622.43	1691.11	736.181	789.644	1538.86	825.332	737.763	740.462	739.959	856.7	4708	4753.75	3601.25	3649.9	4663.1	3634.39	3602.31	3605.68	3604.62	856.7	7585.38	7642.33	6559.57	6584.7	7541.22	6619.92	6560.47	6566.73	6567.14
856.6	1644.1	1730.42	731.738	788.758	1578.15	817.458	733.297	735.969	735.485	856.6	4730	4798.28	3594.42	3646.09	4706	3626.26	3595.46	3598.79	3597.76	856.6	7741.63	7679.56	6556.14	6582.86	7579.09	6614.41	6557.02	6563.21	6563.64
856.5	1800.77	1767.33	727.163	788.101	1614.49	809.628	728.701	731.347	730.88	856.5	4950.67	4838.74	3587.41	3642.39	4744.46	3618.03	3588.44	3591.73	3590.72	856.5	7639.13	7711.48	6552.17	6580.65	7611.38	6608.47	6553.04	6559.17	6559.61
856.4	1752.43	1799.86	721.78	787.047	1645.88	801.154	723.297	725.917	725.467	856.4	4786	4872.46	3578.99	3637.6	4775.8	3608.47	3580.01	3583.27	3582.28	856.4	7765.38	7737.65	6548.53	6578.94	7637.65	6602.96	6549.39	6555.45	6555.92
856.3	1882.43	1827.71	716.613	786.683	1671.96	793.051	718.109	720.703	720.27	856.3	4868	4900.44	3571.54	3634.15	4800.94	3599.93	3572.54	3575.77	3574.8	856.3	7754.13	7756.14	6544.46	6577	7655.92	6597.12	6545.31	6551.3	6551.79
856.2	1709.1	1848.66	710.768	786.178	1690.45	784.422	712.244	714.812	714.396	856.2	4784	4919.82	3563.54	3630.57	4817.03	3590.9	3564.53	3567.72	3566.77	856.2	7754.13	7766.4	6540.41	6575.31	7665.64	6591.39	6541.25	6547.18	6547.68
856.1	1829.1	1863.18	705.762	787.14	1701.74	776.771	707.219	709.762	709.361	856.1	4936.67	4930.69	3556	3627.93	4824.06	3582.39	3556.98	3560.14	3559.21	856.1	7636.63	7767.81	6536.35	6573.87	7666.17	6585.73	6537.17	6543.04	6543.56
856	1793.27	1869.06	700.13	788.195	1703.53	768.63	701.567	704.086	703.7	856	4896	4930.96	3547.48	3624.85	4819.89	3572.95	3548.44	3551.57	3550.66	856	7646.63	7760.56	6532.67	6573.11	7657.65	6580.53	6533.48	6539.28	6539.82
855.9	1773.27	1866.81	694.649	790.244	1696.22	760.768	696.067	698.561	698.191	855.9	4942	4921.7	3539.16	3622.61	4805.52	3563.75	3540.1	3543.2	3542.31	855.9	7771.63	7744.52	6528.94	6572.66	7639.92	6575.36	6529.74	6535.48	6536.04
855.8	1894.1	1856.58	689.241	793.362	1679.83	753.096	690.641	693.111	692.755	855.8	4886	4902.76	3530.5	3620.76	4780.68	3554.26	3531.43	3534.49	3533.62	855.8	7787.88	7719.98	6524.78	6572.19	7613.2	6569.83	6525.57	6531.26	6531.83
855.7	1792.43	1838.43	683.201	797.016	1654.21	744.907	684.582	687.028	686.687	855.7	4828.67	4875.62	3522.13	3620.05	4746.75	3545.1	3523.05	3526.08	3525.23	855.7	7725.38	7688.38	6520.55	6572.13	7578.89	6564.29	6521.33	6526.96	6527.55
855.6	1765.77	1814.64	677.639	802.563	1621.44	737.303	679.002	681.425	681.098	855.6	4879.33	4841.52	3514.06	3620.65	4704.82	3536.28	3514.97	3517.97	3517.14	855.6	7704.13	7651.26	6516.52	6572.82	7538.42	6559	6517.29	6522.86	6523.46
855.5	1830.77	1786.39	672.183	809.919	1582.41	729.907	673.529	675.928	675.615	855.5	4754	4801.34	3505.64	3622.06	4655.6	3527.14	3506.53	3509.5	3508.68	855.5	7674.13	7609.96	6512.55	6574.24	7493.06	6553.83	6513.31	6518.82	6519.43
855.4	1789.1	1755.01	666.375	819.036	1538.03	722.254	667.703	670.08	669.78	855.4	4805.33	4757.86	3497.93	3625.6	4601.63	3518.75	3498.82	3501.76	3500.95	855.4	7479.13	7565.98	6508.66	6576.55	7444.15	6548.8	6509.41	6514.86	6515.49
855.3	1753.27	1722.94	660.745	831.004	1490.2	714.868	662.057	664.411	664.124	855.3	4693.33	4711.71	3489.86	3630.47	4543.27	3510.02	3490.73	3493.64	3492.86	855.3	7450.38	7521.25	6505.41	6580.46	7393.49	6544.46	6506.15	6511.55	6512.19
855.2	1776.6	1692.25	655.268	846.529	1440.27	707.72	656.562	658.895	658.62	855.2	4713.33	4665.72	3482.43	3638.06	4482.96	3501.97	3483.29	3486.18	3485.4	855.2	7607.88	7476.61	6502.25	6585.63	7341.7	6540.24	6502.98	6508.32	6508.98
855.1	1727.43	1664.82	649.646	866.382	1389.03	700.506	650.924	653.234	652.973	855.1	4594	4620.77	3474.83	3648.07	4421.08	3493.78	3475.68	3478.54	3477.78	855.1	7394.13	7432.65	6498.55	6591.74	7289.06	6535.54	6499.27	6504.56	6505.23
855	1642.43	1643.41	644.242	892.31	1337.88	693.586	645.504	647.793	647.543	855	4564.67	4579.52	3467.92	3662.04	4359.59	3486.3	3468.76	3471.59	3470.85	855	7401.63	7391.83	6495.55	6600.42	7237.65	6531.58	6496.26	6501.5	6502.18
854.9	1679.1	1630.86	639.237	926.398	1287.77	687.136	640.484	642.751	642.513	854.9	4602	4543.23	3461.15	3680.41	4298.77	3478.99	3461.98	3464.78	3464.05	854.9	7360.38	7354.57	6492.52	6611.49	7187.32	6527.62	6493.22	6498.4	6499.1
854.8	1774.1	1629.6	634.024	970.503	1238.64	680.542	635.255	637.501	637.275	854.8	4522	4513.53	3454.11	3704.16	4238.87	3471.43	3454.93	3457.7	3456.99	854.8	7265.38	7322.28	6489.61	6625.96	7138.67	6523.82	6490.31	6495.44	6496.14
854.7	1784.93	1642.76	628.308	1027.28	1190.71	673.509	629.524	631.749	631.534	854.7	4616	4493.54	3447.52	3735.84	4181.17	3464.34	3448.33	3451.07	3450.37	854.7	7332.88	7296.69	6487.02	6645.15	7092.27	6520.37	6487.7	6492.78	6493.5
854.6	1772.43	1674.61	622.509	1100.72	1144.65	666.45	623.71	625.915	625.711	854.6	4586.67	4485.08	3440.3	3776.97	4124.92	3456.65	3441.11	3443.82	3443.14	854.6	7400.38	7279.14	6484.19	6670.22	7047.76	6516.71	6484.86	6489.9	6490.62
854.5	1915.77	1729.26	616.743	1194.7	1100.82	659.481	617.93	620.115	619.921	854.5	4484.67	4492.43	3433.23	3831.49	4071.2	3449.11	3434.02	3436.71	3436.04	854.5	7395.38	7272.02	6481.12	6703.39	7005.31	6512.85	6481.79	6486.77	6487.51
854.4	1913.27	1809.84	610.23	1312.28	1058.53	651.817	611.403	613.567	613.384	854.4	4666	4520.18	3426.74	3903.88	4020.57	3442.19	3427.52	3430.18	3429.53	854.4	7366.63	7278.56	6478.06	6747.84	6965.22	6509.03	6478.72	6483.65	6484.4
854.3	2018.27	1920.39	603.697	1457.47	1018.54	644.18	604.855	607	606.827	854.3	4777.33	4571.35	3419.09	3997.11	3971.35	3434.11	3419.86	3422.49	3421.85	854.3	7287.88	7302.43	6475.09	6807.24	6927.57	6505.31	6475.74	6480.62	6481.38
854.2	2104.1	2061.73	596.605	1631.05	980.338	636.031	597.749	599.875	599.712	854.2	4813.33	4651.26	3410.7	4116.4	3924.05	3425.33	3411.47	3414.08	3413.45	854.2	7441.63	7347.65	6472.37	6885.58	6892.54	6501.88	6473.01	6477.85	6478.61
854.1	2219.93	2231.96	589.046	1831.21	943.939	627.459	590.177	592.284	592.131	854.1	4982.67	4765.11	3402.04	4267.06	3879.05	3416.28	3402.8	3405.38	3404.77	854.1	7561.63	7417.25	6469.12	6986.01	6859.27	6497.95	6469.76	6474.55	6475.32
854	2440.77	2421.65	580.869	2048.54	909.153	618.309	581.987	584.075	583.931	854	5052.67	4915.27	3392.28	4451.42	3835.51	3406.15	3393.03	3395.59	3394.99	854	7635.38	7513.97	6465.47	7111.29	6827.82	6493.63	6466.1	6470.84	6471.62
853.9	2656.6	2609.95	571.544	2262.33	875.34	608.05	572.649	574.718	574.583	853.9	5207.33	5102.49	3382.03	4670.38	3793.96	3395.54	3382.77	3385.31	3384.72	853.9	7655.38	7637.9	6461.55	7261.64	6798.23	6489.08	6462.17	6466.87	6467.66
853.8	2629.1	2762.66	561.09	2438.49	842.399	596.698	562.182	564.233	564.107	853.8	5356	5319.86	3370.77	4917.11	3753.73	3383.93	3371.49	3374.01	3373.43	853.8	7711.63	7782.99	6457.56	7431.11	6770.58	6484.46	6458.17	6462.83	6463.62
853.7	2771.6	2838.72	550.722	2536.05	811.457	585.466	551.801	553.833	553.716	853.7	5350	5548.44	3358.51	5172.78	3714.78	3371.34	3359.23	3361.72	3361.15	853.7	7920.38	7930.97	6453.36	7601.53	6744.64	6479.67	6453.97	6458.58	6459.38
853.6	2625.77	2806.58	539.587	2523.62	781.514	573.5	540.654	542.668	542.559	853.6	5635.33	5753.1	3346.22	5402.4	3677.91	3358.73	3346.93	3349.4	3348.84	853.6	7974.13	8047.69	6448.45	7738.89	6719.77	6474.18	6449.05	6453.62	6454.43
853.5	2593.27	2667.98	529.127	2403.02	753.911	562.239	530.182	532.178	532.078	853.5	5751.33	5880.04	3332.09	5552.27	3641.21	3344.29	3332.79	3335.24	3334.69	853.5	8001.63	8091.37	6443.34	7801.51	6696.39	6468.51	6443.94	6448.46	6449.28
853.4	2513.27	2453.41	518.778	2204.91	727.946	551.119	519.821	521.8	521.708	853.4	5828.67	5883.19	3317.15	5576.48	3605.57	3329.05	3317.85	3320.27	3319.74	853.4	8021.63	8036.73	6438.13	7764.23	6674.45	6462.75	6438.72	6443.2	6444.02
853.3	2338.27	2204.76	508.778	1971.28	703.726	540.375	509.809	511.771	511.687	853.3	5588.67	5749.71	3301.65	5462.32	3571.1	3313.26	3302.34	3304.74	3304.21	853.3	7892.88	7896.01	6432.83	7639.44	6653.84	6456.93	6433.41	6437.85	6438.68
853.2	2147.43	1956.6	499.605	1736.83	681.629	530.485	500.625	502.57	502.493	853.2	5643.33	5512.73	3287.53	5243.02	3539.62	3298.87	3288.21	3290.59	3290.07	853.2	7767.88	7709.16	6427.94	7467.18	6634.98	6451.53	6428.52	6432.92	6433.76
853.1	1888.27	1728.65	491.343	1521.39	661.606	521.53	492.351	494.279	494.211	853.1	5538.67	5222.8	3272.99	4969.3	3509.19	3284.06	3273.66	3276.02	3275.51	853.1	7701.63	7514.49	6423.46	7285.88	6617.71	6446.56	6424.03	6428.39	6429.23
853	1749.93	1530.21	484.339	1334.37	643.912	513.857	485.336	487.248	487.186	853	5098.67	4927.19	3259	4688.52	3480.69	3269.82	3259.67	3262	3261.51	853	7527.88	7335.46	6419.18	7119.09	6601.76	6441.8	6419.74	6424.06	6424.91
852.9	1553.27	1362.44	477.994	1177.03	627.837	506.865	478.98	480.875	480.821	852.9	4832.67	4655.64	3247.65	4430.55	3456.05	3258.21	3248.3	3250.62	3250.13	852.9	7289.13	7182.01	6415.47	6976.87	6587.37	6437.62	6416.02	6420.31	6421.16
852.8	1307.43	1223.91	472.603	1048.06	613.578	500.848	473.578	475.457	475.41	852.8	4640.67	4419.29	3237.86	4206.65	3434.11	3248.19	3238.51	3240.8	3240.33	852.8	7134.13	7055.98	6412.55	6861.16	6574.68	6434.25	6413.1	6417.34	6418.2
852.7	1199.1	1111.74	468.417	944.633	601.308	496.057	469.382	471.244	471.204	852.7	4309.33	4220.81	3229.2	4019.59	3414.33	3239.3	3229.84	3232.12	3231.65	852.7	6874.13	6955.14	6410.13	6769.79	6563.32	6431.4	6410.67	6414.88	6415.74
852.6	1080.77	1021.22	464.754	862.141	590.254	491.808	465.708	467.554	467.521	852.6	4062	4058.84	3222.53	3868.09	3397.46	3232.4	3223.17	3225.42	3224.97	852.6	6784.13	6876.05	6408.58	6699.42	6553.56	6429.42	6409.11	6413.28	6414.15
852.5	881.601	948.592	461.665	796.898	580.406	488.152	462.609	464.44	464.413	852.5	3863.33	3928.85	3217.35	3747.73	3382.92	3227	3217.98	3220.21	3219.77	852.5	6700.38	6814.22	6407.32	6645.62	6544.76	6427.75	6407.85	6411.98	6412.86
852.4	824.101	890.651	459.56	745.761	572.101	485.497	460.493	462.309	462.288	852.4	3663.33	3825.49	3213.36	3653.23	3370.34	3222.8	3213.99	3216.2	3215.76	852.4	6561.63	6765.8	6406.34	6604.62	6536.85	6426.38	6406.87	6410.96	6411.84
852.3	703.268	843.615	457.732	705.015	564.57	483.137	458.656	460.456	460.442	852.3	3630.67	3743.8	3210.59	3579.7	3359.64	3219.82	3211.2	3213.39	3212.97	852.3	6487.88	6727.72	6405.82	6573.42	6529.93	6425.47	6406.34	6410.4	6411.28
852.2	653.268	805.382	456.501	672.603	558.088	481.39	457.415	459.2	459.192	852.2	3382	3678.39	3207.99	3521.84	3349.75	3217.03	3208.6	3210.77	3210.36	852.2	6601.63	6697.27	6405.55	6549.34	6523.74	6424.81	6406.06	6410.08	6410.97
852.1	716.601	773.629	455.514	646.257	552.248	479.902	456.418	458.189	458.187	852.1	3461.33	3626.79	3206.92	3477.23	3341.93	3215.77	3207.52	3209.68	3209.26	852.1	6520.38	6671.84	6404.89	6529.84	6517.61	6423.79	6405.4	6409.38	6410.28
852	712.434	746.375	454.205	624.032	546.448	478.107	455.1	456.855	456.859	852	3364.67	3584.06	3205.35	3440.98	3334.12	3214.01	3205.94	3208.08	3207.68	852	6536.63	6650.75	6404.51	6514.26	6512.15	6423.05	6405.01	6408.96	6409.85
851.9	523.268	722.869	452.911	605.217	540.986	476.341	453.796	455.537	455.546	851.9	3334.67	3548.97	3204.37	3411.91	3327.34	3212.85	3204.95	3207.07	3206.68	851.9	6389.13	6632.66	6404.06	6501.32	6506.98	6422.26	6404.56	6408.47	6409.38
851.8	536.601	703.245	452.558	589.983	536.752	475.53	453.434	455.161	455.176	851.8	3221.33	3519.42	3203.56	3387.98	3321.14	3211.87	3204.14	3206.24	3205.86	851.8	6407.88	6617.44	6404.11	6490.92	6502.63	6421.97	6404.6	6408.48	6409.39
851.7	507.434	685.943	452.137	576.792	532.715	474.664	453.003	454.716	454.736	851.7	3194	3494.75	3203.45	3368.54	3316.01	3211.59	3204.03	3206.11	3205.73	851.7	6482.88	6604.07	6404.1	6482.07	6498.51	6421.63	6404.59	6408.43	6409.34
851.6	528.268	670.729	451.859	565.441	529.056	473.954	452.717	454.416	454.442	851.6	3263.33	3473.51	3203.51	3352.21	3311.37	3211.49	3204.08	3206.14	3205.77	851.6	6462.88	6591.99	6403.84	6474.24	6494.39	6421.05	6404.32	6408.13	6409.04
851.5	515.768	657.046	451.476	555.392	525.508	473.151	452.325	454.01	454.041	851.5	3336	3454.51	3203.14	3337.8	3306.61	3210.96	3203.7	3205.75	3205.39	851.5	6380.38	6581.27	6403.64	6467.52	6490.59	6420.54	6404.11	6407.9	6408.81
851.4	515.768	644.802	451.154	546.573	522.216	472.421	451.994	453.665	453.701	851.4	3150	3437.22	3202.32	3324.83	3301.67	3209.99	3202.88	3204.91	3204.55	851.4	6495.38	6571.91	6403.72	6461.92	6487.27	6420.32	6404.19	6407.94	6408.85
851.3	524.934	633.726	450.83	538.735	519.1	471.7	451.662	453.319	453.36	851.3	3269.33	3422.88	3202.64	3314.56	3298.12	3210.16	3203.2	3205.21	3204.86	851.3	6470.38	6563.08	6403.41	6456.66	6483.77	6419.72	6403.88	6407.59	6408.51
851.2	545.768	623.624	450.458	531.694	516.1	470.942	451.282	452.926	452.972	851.2	3224	3409.35	3202.23	3304.85	3294.07	3209.6	3202.78	3204.77	3204.43	851.2	6422.88	6555.13	6403.19	6452.07	6480.54	6419.2	6403.65	6407.33	6408.26
851.1	483.267	614.291	449.981	525.263	513.143	470.089	450.796	452.426	452.477	851.1	3178	3397.39	3202.1	3296.51	3290.5	3209.33	3202.64	3204.61	3204.28	851.1	6314.13	6548.01	6403.12	6448.15	6477.63	6418.86	6403.58	6407.23	6408.15
851	500.767	606.045	449.814	519.769	510.636	469.556	450.621	452.238	452.294	851	3221.33	3386.85	3202.25	3289.4	3287.41	3209.34	3202.78	3204.74	3204.41	851	6367.88	6541.86	6403.42	6445.03	6475.25	6418.88	6403.87	6407.49	6408.42
850.9	452.434	598.387	449.558	514.725	508.168	468.945	450.357	451.962	452.022	850.9	3131.33	3377.02	3202.13	3282.81	3284.23	3209.09	3202.66	3204.6	3204.28	850.9	6401.63	6536.05	6403.54	6442.1	6472.82	6418.74	6403.98	6407.58	6408.51
850.8	570.768	591.563	449.544	510.389	506.057	468.584	450.335	451.927	451.991	850.8	3194.67	3368.6	3202.57	3277.46	3281.76	3209.4	3203.09	3205.02	3204.7	850.8	6387.88	6530.58	6403.54	6439.38	6470.42	6418.49	6403.99	6407.55	6408.48
850.7	554.101	584.68	448.936	505.873	503.464	467.639	449.719	451.299	451.367	850.7	3156.67	3360.54	3202.61	3272.31	3279.06	3209.32	3203.14	3205.05	3204.74	850.7	6445.38	6525.57	6403.6	6436.98	6468.18	6418.29	6404.03	6407.57	6408.5
850.6	477.434	578.346	448.409	501.796	501.052	466.783	449.184	450.751	450.824	850.6	3157.33	3353.37	3202.9	3267.92	3276.73	3209.48	3203.41	3205.31	3205.01	850.6	6417.88	6520.73	6403.46	6434.62	6465.87	6417.9	6403.89	6407.39	6408.33
850.5	499.101	572.818	448.263	498.421	499.117	466.317	449.031	450.586	450.663	850.5	3114	3346.79	3203.18	3263.97	3274.54	3209.64	3203.69	3205.57	3205.27	850.5	6270.38	6516.31	6403.41	6432.58	6463.76	6417.61	6403.84	6407.31	6408.25
850.4	439.101	567.56	448.008	495.218	497.162	465.75	448.769	450.311	450.392	850.4	3104.67	3340.99	3203.73	3260.69	3272.73	3210.08	3204.24	3206.1	3205.81	850.4	6425.38	6512.67	6403.85	6431.21	6462.23	6417.82	6404.28	6407.72	6408.66
850.3	458.267	562.94	448.053	492.563	495.588	465.49	448.806	450.337	450.421	850.3	3103.33	3335.72	3204.34	3257.82	3271.1	3210.57	3204.84	3206.69	3206.41	850.3	6326.63	6508.77	6403.78	6429.48	6460.29	6417.52	6404.2	6407.62	6408.56
850.2	407.434	558.535	448.002	490.038	493.996	465.142	448.748	450.266	450.354	850.2	3142	3330.88	3204.97	3255.26	3269.58	3211.09	3205.46	3207.3	3207.02	850.2	6445.38	6505.45	6404.04	6428.23	6458.76	6417.56	6404.46	6407.85	6408.79
850.1	435.767	554.663	448.205	487.964	492.73	465.057	448.944	450.451	450.543	850.1	3100.67	3326.18	3205.35	3252.75	3267.93	3211.37	3205.84	3207.66	3207.39	850.1	6335.38	6501.94	6403.9	6426.71	6456.92	6417.2	6404.31	6407.68	6408.62
850	448.267	550.905	448.267	485.929	491.393	464.837	448.999	450.495	450.59	850	3206	3322.08	3206	3250.73	3266.64	3211.91	3206.49	3208.29	3208.02	850	6404.13	6499	6404.13	6425.68	6455.52	6417.22	6404.54	6407.87	6408.82

## Sheet: Fig. 2d
X (BE)	NiMoN						X (BE)	NiMoN@NiFeN
730	1714.87	1742.16	1714.87	1739.67	1715.64	1716.58	730	3185	3201.63	3185	3197.53	3185.28	3188.82
729.9	1710.7	1742.47	1714.87	1739.92	1715.65	1716.63	729.9	3195	3201.88	3185	3197.65	3185.29	3188.94
729.8	1604.87	1742.85	1714.92	1740.22	1715.73	1716.74	729.8	3161.25	3201.96	3184.83	3197.61	3185.13	3188.89
729.7	1697.37	1744.61	1716.35	1741.9	1717.17	1718.23	729.7	3158.75	3202.62	3185.23	3198.14	3185.53	3189.41
729.6	1744.87	1745.19	1716.59	1742.4	1717.43	1718.54	729.6	3125	3203.33	3185.67	3198.71	3185.98	3189.98
729.5	1763.2	1745.17	1716.22	1742.3	1717.09	1718.24	729.5	3075	3204.62	3186.68	3199.86	3187	3191.13
729.4	1724.87	1744.91	1715.62	1741.95	1716.5	1717.7	729.4	3167.5	3206.77	3188.55	3201.86	3188.88	3193.14
729.3	1712.37	1745.15	1715.5	1742.1	1716.4	1717.65	729.3	3178.75	3207.41	3188.91	3202.35	3189.24	3193.64
729.2	1758.2	1745.57	1715.54	1742.41	1716.46	1717.77	729.2	3182.5	3207.89	3189.08	3202.66	3189.41	3193.96
729.1	1715.7	1745.39	1714.98	1742.13	1715.92	1717.3	729.1	3141.25	3208.31	3189.19	3202.91	3189.53	3194.24
729	1677.37	1745.77	1714.97	1742.41	1715.94	1717.38	729	3228.75	3209.43	3189.99	3203.86	3190.34	3195.21
728.9	1749.03	1746.66	1715.46	1743.18	1716.45	1717.95	728.9	3131.25	3209.12	3189.34	3203.36	3189.7	3194.74
728.8	1764.87	1746.63	1715.03	1743.03	1716.04	1717.62	728.8	3223.75	3210.44	3190.31	3204.48	3190.68	3195.9
728.7	1662.37	1746.4	1714.38	1742.68	1715.41	1717.07	728.7	3276.25	3210.24	3189.75	3204.07	3190.13	3195.54
728.6	1698.2	1747.51	1715.06	1743.65	1716.12	1717.85	728.6	3093.75	3209.16	3188.3	3202.77	3188.69	3194.3
728.5	1737.37	1748.17	1715.27	1744.17	1716.36	1718.19	728.5	3146.25	3211.13	3189.89	3204.51	3190.28	3196.11
728.4	1761.53	1748.34	1714.99	1744.2	1716.1	1718.02	728.4	3116.25	3212.26	3190.62	3205.4	3191.03	3197.07
728.3	1644.03	1748.21	1714.38	1743.9	1715.53	1717.55	728.3	3162.5	3213.93	3191.86	3206.8	3192.28	3198.56
728.2	1733.2	1749.6	1715.3	1745.13	1716.47	1718.6	728.2	3191.25	3214.85	3192.35	3207.46	3192.78	3199.32
728.1	1634.03	1749.87	1715.06	1745.22	1716.26	1718.51	728.1	3116.25	3215.32	3192.37	3207.64	3192.81	3199.61
728	1761.53	1751.43	1716.12	1746.6	1717.35	1719.71	728	3210	3217.07	3193.64	3209.09	3194.1	3201.18
727.9	1750.7	1751.38	1715.53	1746.35	1716.79	1719.29	727.9	3133.75	3217.29	3193.37	3208.98	3193.84	3201.21
727.8	1816.53	1751.47	1715.07	1746.23	1716.37	1719.02	727.8	3151.25	3218.8	3194.37	3210.15	3194.84	3202.54
727.7	1696.53	1750.73	1713.76	1745.26	1715.09	1717.89	727.7	3235	3220.07	3195.09	3211.05	3195.58	3203.61
727.6	1737.37	1751.54	1713.98	1745.83	1715.35	1718.32	727.6	3177.5	3219.97	3194.42	3210.57	3194.93	3203.32
727.5	1747.37	1751.85	1713.68	1745.88	1715.09	1718.24	727.5	3172.5	3220.85	3194.7	3211.03	3195.22	3204.01
727.4	1737.37	1752.06	1713.24	1745.81	1714.69	1718.04	727.4	3136.25	3221.85	3195.08	3211.59	3195.61	3204.8
727.3	1745.7	1752.41	1712.93	1745.86	1714.42	1717.98	727.3	3193.75	3223.5	3196.06	3212.76	3196.61	3206.25
727.2	1769.87	1752.68	1712.5	1745.81	1714.04	1717.83	727.2	3256.25	3224.24	3196.1	3212.99	3196.66	3206.78
727.1	1776.53	1752.66	1711.76	1745.45	1713.34	1717.39	727.1	3152.5	3223.98	3195.09	3212.18	3195.68	3206.31
727	1719.03	1752.58	1710.92	1744.99	1712.55	1716.87	727	3191.25	3225.49	3195.8	3213.09	3196.41	3207.6
726.9	1787.37	1753.27	1710.81	1745.28	1712.49	1717.12	726.9	3193.75	3226.41	3195.88	3213.37	3196.5	3208.3
726.8	1665.7	1753.12	1709.82	1744.69	1711.55	1716.52	726.8	3185	3227.35	3195.92	3213.61	3196.56	3209.01
726.7	1650.7	1754.58	1710.39	1745.67	1712.18	1717.52	726.7	3242.5	3228.5	3196.1	3214.01	3196.76	3209.94
726.6	1652.37	1756.29	1711.17	1746.86	1713.01	1718.76	726.6	3170	3228.77	3195.32	3213.44	3196.01	3209.97
726.5	1909.03	1758.05	1711.93	1748.04	1713.83	1720.04	726.5	3115	3230.32	3195.75	3214.08	3196.45	3211.28
726.4	1751.53	1756.57	1709.38	1745.91	1711.34	1718.07	726.4	3235	3232.9	3197.1	3215.66	3197.83	3213.61
726.3	1749.87	1757.17	1708.83	1745.8	1710.86	1718.17	726.3	3328.75	3233.59	3196.46	3215.25	3197.22	3214.05
726.2	1807.37	1757.88	1708.3	1745.71	1710.4	1718.37	726.2	3141.25	3232.82	3194.25	3213.26	3195.03	3213.03
726.1	1740.7	1757.94	1707.01	1744.88	1709.19	1717.9	726.1	3185	3235.29	3195.14	3214.38	3195.95	3215.23
726	1812.37	1758.98	1706.58	1744.9	1708.83	1718.4	726	3187.5	3237.18	3195.31	3214.79	3196.14	3216.86
725.9	1689.87	1759.22	1705.21	1744	1707.54	1718.1	725.9	3255	3239.21	3195.44	3215.16	3196.31	3218.61
725.8	1866.53	1761.21	1705.41	1744.67	1707.83	1719.52	725.8	3211.25	3240.29	3194.44	3214.41	3195.34	3219.42
725.7	1729.03	1761.1	1703.32	1743.07	1705.83	1718.83	725.7	3257.5	3242.29	3194.16	3214.38	3195.1	3221.13
725.6	1800.7	1762.96	1702.98	1743.23	1705.59	1720.11	725.6	3210	3243.74	3193.1	3213.58	3194.07	3222.29
725.5	1763.2	1764.15	1701.72	1742.47	1704.43	1720.69	725.5	3371.25	3246.22	3192.82	3213.56	3193.83	3224.47
725.4	1798.2	1766.09	1700.92	1742.18	1703.74	1722.02	725.4	3221.25	3246.26	3189.83	3210.84	3190.89	3224.21
725.3	1740.7	1767.9	1699.66	1741.44	1702.59	1723.19	725.3	3270	3249.06	3189.31	3210.58	3190.4	3226.69
725.2	1757.37	1770.79	1699.13	1741.44	1702.18	1725.43	725.2	3283.75	3251.35	3187.96	3209.51	3189.1	3228.65
725.1	1749.03	1773.86	1698.38	1741.23	1701.55	1727.83	725.1	3325	3253.72	3186.35	3208.18	3187.55	3230.69
725	1785.7	1777.45	1697.72	1741.12	1701.03	1730.73	725	3273.75	3255.72	3184.03	3206.15	3185.28	3232.36
724.9	1755.7	1781.02	1696.58	1740.55	1700.04	1733.59	724.9	3185	3258.92	3182.53	3204.94	3183.84	3235.21
724.8	1739.03	1785.42	1695.81	1740.36	1699.42	1737.27	724.8	3352.5	3263.95	3182.49	3205.2	3183.86	3239.88
724.7	1816.53	1790.5	1695.25	1740.38	1699.03	1741.6	724.7	3282.5	3266.57	3179.65	3202.66	3181.08	3242.13
724.6	1797.37	1795.03	1693.68	1739.41	1697.63	1745.35	724.6	3298.75	3270.69	3177.93	3201.25	3179.43	3245.88
724.5	1880.7	1800.17	1692.34	1738.67	1696.48	1749.69	724.5	3225	3274.88	3175.91	3199.54	3177.48	3249.67
724.4	1903.2	1804.5	1689.9	1736.85	1694.24	1753.2	724.4	3316.25	3280.59	3175.08	3199.04	3176.74	3254.98
724.3	1806.53	1808.64	1687.13	1734.72	1691.69	1756.49	724.3	3362.5	3285.04	3172.72	3197.01	3174.46	3259.02
724.2	1790.7	1813.87	1685.59	1733.82	1690.38	1760.84	724.2	3321.25	3288.88	3169.55	3194.17	3171.38	3262.42
724.1	1751.53	1818.86	1684.22	1733.12	1689.27	1764.92	724.1	3236.25	3293.44	3167.01	3191.97	3168.94	3266.54
724	1770.7	1823.52	1683.35	1732.92	1688.67	1768.63	724	3286.25	3299.32	3165.85	3191.16	3167.9	3271.96
723.9	1799.87	1826.73	1682.22	1732.48	1687.83	1770.86	723.9	3422.5	3304.09	3163.84	3189.51	3166	3276.26
723.8	1904.03	1828.02	1680.7	1731.66	1686.62	1771.12	723.8	3335	3306.09	3159.51	3185.54	3161.8	3277.76
723.7	1842.37	1826.22	1677.8	1729.49	1684.08	1768.26	723.7	3358.75	3308.77	3156.57	3182.98	3159.01	3279.93
723.6	1905.7	1823.47	1675.67	1728.09	1682.32	1764.4	723.6	3245	3310.05	3153.19	3179.97	3155.78	3280.68
723.5	1812.37	1818.34	1672.69	1725.86	1679.75	1758.11	723.5	3270	3312.01	3151.65	3178.82	3154.42	3282.07
723.4	1779.03	1813.2	1670.88	1724.82	1678.39	1751.75	723.4	3248.75	3312.17	3149.67	3177.24	3152.63	3281.65
723.3	1720.7	1807.66	1669.48	1724.2	1677.49	1744.93	723.3	3283.75	3311.21	3148.02	3175.99	3151.18	3280.08
723.2	1794.03	1802.46	1668.82	1724.34	1677.37	1738.38	723.2	3363.75	3308.2	3145.74	3174.13	3149.14	3276.42
723.1	1812.37	1796.22	1667.19	1723.54	1676.36	1730.71	723.1	3183.75	3302.45	3142.1	3170.91	3145.75	3269.99
723	1785.7	1789.9	1665.31	1722.5	1675.16	1722.87	723	3235	3298.47	3141.4	3170.64	3145.34	3265.3
722.9	1819.87	1784.27	1663.75	1721.8	1674.37	1715.62	722.9	3332.5	3292.67	3139.84	3169.51	3144.09	3258.73
722.8	1750.7	1778.66	1661.73	1720.65	1673.21	1708.26	722.8	3287.5	3284.5	3136.61	3166.74	3141.24	3249.75
722.7	1780.7	1774.48	1660.58	1720.4	1673.04	1702.2	722.7	3305	3276.58	3134.09	3164.68	3139.12	3240.96
722.6	1807.37	1770.51	1659.02	1719.77	1672.61	1696.18	722.6	3322.5	3268.1	3131.23	3162.29	3136.73	3231.54
722.5	1779.03	1766.82	1657.1	1718.79	1671.97	1690.25	722.5	3273.75	3259.27	3128.03	3159.57	3134.06	3221.69
722.4	1679.87	1764.12	1655.52	1718.18	1671.89	1685.09	722.4	3282.5	3251.34	3125.59	3157.63	3132.24	3212.65
722.3	1830.7	1763.36	1655.2	1718.86	1673.3	1681.61	722.3	3322.5	3243.51	3122.97	3155.51	3130.32	3203.6
722.2	1834.87	1761.32	1652.93	1717.61	1673.03	1676.55	722.2	3212.5	3235.35	3119.63	3152.69	3127.82	3194.09
722.1	1809.87	1759.89	1650.57	1716.3	1672.99	1671.75	722.1	3306.25	3229.44	3118.07	3151.66	3127.24	3186.68
722	1736.53	1759.46	1648.51	1715.3	1673.62	1667.55	722	3228.75	3222.49	3114.92	3149.06	3125.25	3178.03
721.9	1704.03	1760.67	1647.37	1715.26	1675.59	1664.55	721.9	3188.75	3217.4	3113.02	3147.71	3124.74	3170.99
721.8	1811.53	1763.04	1646.63	1715.66	1678.44	1662.2	721.8	3212.5	3213.66	3111.75	3147.01	3125.19	3164.96
721.7	1827.37	1764.76	1644.5	1714.68	1680.41	1658.66	721.7	3195	3210.31	3110.07	3145.91	3125.65	3158.89
721.6	1819.87	1767.03	1642.13	1713.51	1682.71	1655.06	721.6	3340	3208.2	3108.65	3145.09	3126.97	3153.43
721.5	1860.7	1770.14	1639.82	1712.43	1685.67	1651.69	721.5	3156.25	3204.86	3104.78	3141.83	3126.7	3145.88
721.4	1704.03	1773.47	1636.96	1710.82	1688.69	1647.88	721.4	3216.25	3206.08	3103.91	3141.59	3130.64	3141.67
721.3	1784.87	1779.56	1636.09	1711.25	1694.31	1646.19	721.3	3147.5	3208.26	3102.03	3140.36	3135.23	3136.75
721.2	1779.03	1785.25	1634.16	1710.65	1699.4	1643.53	721.2	3208.75	3214.07	3101.27	3140.26	3143.13	3133.23
721.1	1772.37	1791.55	1632.29	1710.14	1704.98	1641	721.1	3222.5	3221.91	3099.48	3139.14	3152.78	3128.94
721	1742.37	1798.23	1630.47	1709.73	1710.84	1638.61	721	3256.25	3233.04	3097.42	3137.78	3165.46	3124.64
720.9	1769.87	1805.29	1629.02	1709.73	1716.97	1636.63	720.9	3266.25	3247.3	3094.76	3135.83	3181.03	3119.96
720.8	1835.7	1811.53	1627.2	1709.4	1722.19	1634.34	720.8	3240	3264.52	3091.89	3133.7	3199.33	3115.27
720.7	1909.03	1815.9	1624.5	1708.23	1725.45	1631.21	720.7	3308.75	3283.04	3089.41	3131.97	3218.74	3111.15
720.6	1754.03	1817.73	1620.81	1706.13	1726.09	1627.13	720.6	3277.5	3296.65	3085.74	3129.08	3233.06	3106
720.5	1824.03	1819.47	1619.08	1706.03	1726.56	1625.05	720.5	3305	3300.82	3082.53	3126.67	3237.77	3101.46
720.4	1827.37	1817.97	1616.43	1705.06	1723.7	1622.07	720.4	3267.5	3291.11	3078.81	3123.76	3228.44	3096.53
720.3	1779.03	1814.09	1613.7	1704.06	1718.39	1619.04	720.3	3262.5	3271.08	3075.66	3121.45	3208.65	3092.29
720.2	1777.37	1808.83	1611.55	1703.7	1711.62	1616.62	720.2	3290	3246.23	3072.53	3119.19	3183.92	3088.18
720.1	1893.2	1802.08	1609.4	1703.39	1703.29	1614.21	720.1	3267.5	3221.06	3068.89	3116.45	3158.76	3083.64
720	1773.2	1792.89	1605.73	1701.61	1692.45	1610.3	720	3132.5	3199.01	3065.57	3114.05	3136.61	3079.5
719.9	1810.7	1784.84	1603.56	1701.39	1682.66	1607.91	719.9	3151.25	3182.73	3064.45	3113.88	3120.13	3077.63
719.8	1818.2	1776.31	1600.87	1700.73	1672.31	1605.02	719.8	3216.25	3169.57	3063	3113.4	3106.67	3075.49
719.7	1721.53	1768	1598.06	1700	1662.11	1602.01	719.7	3123.75	3158.27	3060.43	3111.84	3094.99	3072.3
719.6	1813.2	1761.42	1596.46	1700.55	1653.56	1600.23	719.6	3281.25	3150.85	3059.37	3111.83	3087.12	3070.66
719.5	1687.37	1754.29	1593.65	1699.96	1644.37	1597.26	719.5	3070	3142.61	3055.66	3109.19	3078.34	3066.41
719.4	1744.87	1749.43	1592.44	1701.04	1637.38	1595.89	719.4	3221.25	3139.2	3055.42	3110.06	3074.32	3065.67
719.3	1751.53	1744.5	1590.46	1701.43	1630.23	1593.77	719.3	2977.5	3134.23	3052.65	3108.43	3068.66	3062.43
719.2	1743.2	1740.15	1588.37	1701.78	1623.57	1591.54	719.2	3162.5	3134	3053.9	3110.87	3067.69	3063.25
719.1	1788.2	1736.52	1586.37	1702.3	1617.55	1589.4	719.1	3226.25	3131.23	3052.09	3110.28	3064.09	3061.03
719	1720.7	1732.89	1583.75	1702.29	1611.43	1586.67	719	3037.5	3127.76	3049.17	3108.64	3059.73	3057.74
718.9	1751.53	1730.65	1581.98	1703.2	1606.62	1584.78	718.9	3178.75	3127.71	3049.37	3110.14	3058.73	3057.58
718.8	1800.7	1728.49	1579.78	1703.79	1601.79	1582.47	718.8	3120	3125.57	3047.2	3109.34	3055.56	3055.08
718.7	1748.2	1726.13	1576.92	1703.79	1596.66	1579.51	718.7	3162.5	3124.6	3045.99	3109.53	3053.49	3053.55
718.6	1807.37	1724.83	1574.7	1704.54	1592.49	1577.19	718.6	3105	3123.08	3044.04	3109.04	3050.8	3051.31
718.5	1784.03	1723.1	1571.68	1704.59	1587.79	1574.09	718.5	3133.75	3122.67	3043.02	3109.54	3049.16	3050.01
718.4	1718.2	1721.97	1568.93	1705	1583.58	1571.25	718.4	3130	3121.91	3041.5	3109.59	3047.09	3048.23
718.3	1672.37	1721.95	1567	1706.33	1580.39	1569.24	718.3	3080	3121.34	3040.02	3109.74	3045.13	3046.5
718.2	1661.53	1722.79	1565.63	1708.34	1577.92	1567.79	718.2	3123.75	3121.71	3039.35	3110.77	3044.04	3045.6
718.1	1624.87	1723.99	1564.39	1710.58	1575.72	1566.48	718.1	3137.5	3121.47	3037.94	3111.12	3042.26	3043.96
718	1683.2	1725.89	1563.61	1713.39	1574.09	1565.62	718	3156.25	3121.1	3036.27	3111.29	3040.26	3042.09
717.9	1666.53	1727.23	1562.06	1715.56	1571.79	1564.01	717.9	3066.25	3120.5	3034.26	3111.19	3037.96	3039.88
717.8	1741.53	1728.98	1560.7	1718.04	1569.77	1562.59	717.8	3061.25	3121.5	3033.73	3112.64	3037.17	3039.15
717.7	1629.03	1729.94	1558.36	1719.65	1566.82	1560.19	717.7	3268.75	3122.68	3033.27	3114.24	3036.47	3038.51
717.6	1790.7	1732.51	1557.45	1722.82	1565.37	1559.21	717.6	2937.5	3120.51	3029.33	3112.45	3032.32	3034.4
717.5	1777.37	1733.16	1554.42	1724.02	1561.86	1556.14	717.5	3095	3123.93	3030.86	3116.22	3033.66	3035.77
717.4	1684.87	1734.13	1551.54	1725.48	1558.53	1553.2	717.4	3165	3124.86	3029.79	3117.48	3032.41	3034.54
717.3	1653.2	1736.43	1549.81	1728.24	1556.39	1551.42	717.3	3041.25	3124.72	3027.53	3117.65	3029.99	3032.13
717.2	1761.53	1739.31	1548.47	1731.53	1554.68	1550.03	717.2	3133.75	3126.73	3027.3	3119.96	3029.62	3031.76
717.1	1569.87	1740.93	1545.71	1733.54	1551.58	1547.22	717.1	3033.75	3127.33	3025.52	3120.82	3027.71	3029.84
717	1657.37	1745.18	1545.39	1738.15	1550.95	1546.87	717	3065	3129.69	3025.38	3123.44	3027.45	3029.57
716.9	1744.87	1748.47	1543.94	1741.77	1549.21	1545.38	716.9	3091.25	3131.67	3024.72	3125.65	3026.67	3028.79
716.8	1663.2	1750.79	1541.34	1744.4	1546.34	1542.73	716.8	3093.75	3133.33	3023.61	3127.53	3025.46	3027.55
716.7	1701.53	1754.31	1539.76	1748.21	1544.51	1541.11	716.7	2990	3135.08	3022.43	3129.49	3024.19	3026.27
716.6	1749.87	1757.5	1537.66	1751.66	1542.19	1538.98	716.6	3012.5	3138.69	3022.97	3133.29	3024.64	3026.7
716.5	1776.53	1760.21	1534.92	1754.62	1539.22	1536.2	716.5	3010	3142.08	3023.15	3136.87	3024.74	3026.77
716.4	1681.53	1762.72	1531.79	1757.37	1535.89	1533.03	716.4	3050	3145.68	3023.37	3140.64	3024.88	3026.89
716.3	1743.2	1766.61	1529.85	1761.48	1533.77	1531.06	716.3	3237.5	3148.77	3022.92	3143.91	3024.36	3026.35
716.2	1708.2	1769.86	1527.08	1764.93	1530.83	1528.26	716.2	3108.75	3148.89	3019.33	3144.18	3020.71	3022.67
716.1	1736.53	1773.72	1524.73	1768.98	1528.32	1525.89	716.1	3137.5	3151.28	3017.84	3146.72	3019.15	3021.08
716	1681.53	1777.37	1521.99	1772.82	1525.42	1523.11	716	3047.5	3153.34	3015.84	3148.92	3017.09	3019
715.9	1645.7	1781.89	1519.92	1777.5	1523.21	1521.02	715.9	3141.25	3157.06	3015.31	3152.78	3016.51	3018.39
715.8	1698.2	1787.04	1518.29	1782.82	1521.45	1519.36	715.8	3096.25	3159.4	3013.2	3155.24	3014.35	3016.2
715.7	1635.7	1791.68	1515.96	1787.61	1518.99	1517	715.7	3070	3162.65	3011.81	3158.62	3012.91	3014.73
715.6	1774.03	1797.3	1514.41	1793.37	1517.32	1515.43	715.6	3126.25	3166.53	3010.84	3162.61	3011.9	3013.69
715.5	1734.87	1801.29	1511.05	1797.5	1513.84	1512.04	715.5	3051.25	3169.65	3008.91	3165.85	3009.93	3011.69
715.4	1730.7	1805.95	1508.15	1802.29	1510.84	1509.12	715.4	3075	3174.22	3008.2	3170.53	3009.18	3010.91
715.3	1739.03	1810.82	1505.26	1807.28	1507.85	1506.21	715.3	3111.25	3178.61	3007.08	3175.02	3008.02	3009.73
715.2	1708.2	1815.74	1502.23	1812.32	1504.73	1503.16	715.2	3197.5	3182.6	3005.34	3179.11	3006.24	3007.92
715.1	1759.03	1821.22	1499.56	1817.91	1501.97	1500.47	715.1	3168.75	3185.36	3002.12	3181.96	3003	3004.64
715	1838.2	1826.2	1496.2	1822.99	1498.52	1497.09	715	3103.75	3188.78	2999.33	3185.47	3000.18	3001.8
714.9	1864.87	1830.3	1491.77	1827.19	1494.01	1492.64	714.9	3118.75	3193.5	2997.59	3190.28	2998.4	2999.99
714.8	1700.7	1834.19	1486.94	1831.19	1489.1	1487.78	714.8	3142.5	3198.19	2995.56	3195.05	2996.34	2997.91
714.7	1756.53	1840.34	1484.17	1837.42	1486.26	1484.99	714.7	3241.25	3202.71	2993.1	3199.65	2993.86	2995.4
714.6	1835.7	1845.92	1480.64	1843.09	1482.66	1481.45	714.6	3198.75	3205.81	2988.95	3202.83	2989.68	2991.2
714.5	1852.37	1850.6	1476.04	1847.85	1477.99	1476.83	714.5	3285	3209.81	2985.44	3206.9	2986.15	2987.64
714.4	1783.2	1855.18	1471.16	1852.52	1473.06	1471.94	714.4	3277.5	3212.59	2980.43	3209.75	2981.11	2982.58
714.3	1924.87	1860.78	1467.12	1858.19	1468.95	1467.88	714.3	3085	3215.69	2975.46	3212.92	2976.12	2977.56
714.2	1919.87	1864.65	1461.19	1862.13	1462.96	1461.93	714.2	3188.75	3222.2	2973.62	3219.5	2974.27	2975.68
714.1	1901.53	1868.67	1455.24	1866.22	1456.97	1455.97	714.1	3185	3227.24	2970.03	3224.6	2970.65	2972.04
714	1931.53	1873	1449.46	1870.62	1451.13	1450.17	714	3303.75	3232.55	2966.43	3229.97	2967.03	2968.4
713.9	1969.87	1877.01	1443.22	1874.69	1444.84	1443.91	713.9	3335	3236.11	2960.78	3233.59	2961.37	2962.72
713.8	1927.37	1880.58	1436.39	1878.32	1437.96	1437.08	713.8	3233.75	3239.34	2954.52	3236.88	2955.09	2956.42
713.7	1933.2	1884.72	1430.03	1882.52	1431.56	1430.7	713.7	3291.25	3244.43	2949.85	3242.03	2950.41	2951.71
713.6	1979.03	1888.81	1423.51	1886.67	1424.99	1424.17	713.6	3291.25	3248.78	2944.14	3246.42	2944.68	2945.96
713.5	2031.53	1892.32	1416.31	1890.23	1417.76	1416.96	713.5	3171.25	3253.29	2938.33	3250.99	2938.85	2940.11
713.4	1937.37	1895.12	1408.34	1893.08	1409.74	1408.97	713.4	3283.75	3259.99	2934.44	3257.73	2934.94	2936.18
713.3	1944.87	1899.1	1401.49	1897.12	1402.85	1402.11	713.3	3218.75	3265	2928.59	3262.79	2929.09	2930.3
713.2	1964.03	1902.93	1394.45	1900.99	1395.77	1395.06	713.2	3246.25	3271.24	2923.74	3269.09	2924.22	2925.42
713.1	1997.37	1906.44	1387.07	1904.55	1388.36	1387.66	713.1	3213.75	3277.19	2918.34	3275.08	2918.81	2919.99
713	1949.87	1909.41	1379.16	1907.56	1380.42	1379.75	713	3361.25	3283.81	2913.4	3281.74	2913.85	2915.02
712.9	1994.03	1912.86	1371.76	1911.06	1372.99	1372.34	712.9	3320	3288.08	2905.91	3286.05	2906.35	2907.49
712.8	1952.37	1915.59	1363.7	1913.83	1364.9	1364.27	712.8	3202.5	3293.1	2898.98	3291.11	2899.41	2900.53
712.7	2014.03	1918.65	1356.07	1916.93	1357.24	1356.63	712.7	3312.5	3300.11	2893.9	3298.16	2894.32	2895.43
712.6	2018.2	1920.71	1347.55	1919.03	1348.68	1348.1	712.6	3407.5	3305.34	2886.9	3303.43	2887.31	2888.4
712.5	2101.53	1922.45	1338.86	1920.8	1339.97	1339.4	712.5	3451.25	3308.94	2878.19	3307.06	2878.59	2879.66
712.4	1917.37	1922.81	1328.98	1921.2	1330.06	1329.51	712.4	3457.5	3311.71	2868.6	3309.88	2868.99	2870.05
712.3	1978.2	1925.21	1321.35	1923.63	1322.41	1321.87	712.3	3366.25	3314.24	2858.75	3312.44	2859.13	2860.17
712.2	2003.2	1926.46	1312.84	1924.92	1313.87	1313.35	712.2	3347.5	3318.09	2850.26	3316.33	2850.63	2851.65
712.1	1978.2	1926.99	1303.9	1925.48	1304.9	1304.4	712.1	3278.75	3322.03	2841.94	3320.3	2842.3	2843.31
712	2006.53	1927.38	1295.16	1925.91	1296.14	1295.65	712	3266.25	3326.84	2834.63	3325.14	2834.98	2835.97
711.9	1971.53	1926.93	1285.94	1925.48	1286.9	1286.43	711.9	3328.75	3331.52	2827.41	3329.85	2827.75	2828.73
711.8	1883.2	1926.4	1277.06	1924.99	1278	1277.54	711.8	3477.5	3334.78	2819.02	3333.14	2819.36	2820.32
711.7	1956.53	1926.45	1269.21	1925.06	1270.12	1269.67	711.7	3470	3335.05	2808	3333.45	2808.33	2809.28
711.6	2016.53	1924.96	1260.3	1923.6	1261.2	1260.76	711.6	3423.75	3334.87	2796.93	3333.29	2797.25	2798.18
711.5	1993.2	1922.04	1250.5	1920.71	1251.38	1250.95	711.5	3307.5	3334.79	2786.44	3333.23	2786.75	2787.68
711.4	1984.87	1918.74	1240.88	1917.44	1241.74	1241.33	711.4	3403.75	3335.91	2777.72	3334.38	2778.03	2778.94
711.3	1964.87	1914.83	1231.24	1913.55	1232.08	1231.68	711.3	3433.75	3334.64	2767.25	3333.14	2767.55	2768.44
711.2	1864.87	1910.42	1221.73	1909.17	1222.55	1222.16	711.2	3328.75	3331.98	2756.1	3330.5	2756.39	2757.27
711.1	1930.7	1906.53	1213.4	1905.3	1214.2	1213.83	711.1	3343.75	3330.1	2746.51	3328.65	2746.8	2747.67
711	1830.7	1900.99	1204.11	1899.78	1204.89	1204.53	711	3348.75	3326.95	2736.52	3325.53	2736.81	2737.66
710.9	2002.37	1895.92	1195.99	1894.73	1196.76	1196.4	710.9	3343.75	3322.63	2726.28	3321.23	2726.56	2727.4
710.8	1904.03	1887.79	1185.54	1886.63	1186.29	1185.94	710.8	3348.75	3317.25	2715.95	3315.87	2716.22	2717.05
710.7	1842.37	1880.07	1176.23	1878.93	1176.97	1176.63	710.7	3288.75	3310.57	2705.36	3309.22	2705.63	2706.45
710.6	1943.2	1872.27	1167.6	1871.15	1168.32	1167.99	710.6	3328.75	3303.66	2695.6	3302.32	2695.86	2696.67
710.5	1850.7	1862.3	1157.55	1861.2	1158.26	1157.94	710.5	3208.75	3294.81	2685.01	3293.5	2685.26	2686.06
710.4	1843.2	1852.64	1148.57	1851.56	1149.26	1148.95	710.4	3307.5	3286.67	2676.24	3285.38	2676.5	2677.28
710.3	1819.03	1842.21	1139.57	1841.15	1140.25	1139.94	710.3	3311.25	3275.61	2665.68	3274.34	2665.93	2666.71
710.2	1767.37	1831.24	1130.76	1830.2	1131.43	1131.13	710.2	3233.75	3263.19	2654.88	3261.94	2655.12	2655.89
710.1	1739.87	1820.09	1122.51	1819.07	1123.17	1122.88	710.1	3293.75	3250.77	2645.2	3249.55	2645.43	2646.19
710	1776.53	1808.48	1114.52	1807.48	1115.16	1114.88	710	3283.75	3236.12	2634.35	3234.91	2634.58	2635.32
709.9	1720.7	1795.61	1105.94	1794.62	1106.57	1106.29	709.9	3141.25	3220.42	2623.48	3219.23	2623.71	2624.45
709.8	1813.2	1782.67	1097.97	1781.7	1098.59	1098.32	709.8	3088.75	3205.93	2614.82	3204.76	2615.04	2615.77
709.7	1724.03	1767.8	1088.7	1766.84	1089.31	1089.05	709.7	3213.75	3191.25	2606.89	3190.1	2607.11	2607.83
709.6	1653.2	1753.35	1080.47	1752.41	1081.07	1080.81	709.6	3012.5	3173.47	2596.74	3172.33	2596.95	2597.66
709.5	1588.2	1739.15	1073.05	1738.23	1073.64	1073.39	709.5	3143.75	3158.1	2589.78	3156.98	2589.99	2590.69
709.4	1582.37	1725.16	1066.38	1724.25	1066.95	1066.71	709.4	3136.25	3139.68	2580.51	3138.58	2580.72	2581.41
709.3	1561.53	1710.65	1059.69	1709.76	1060.26	1060.02	709.3	3073.75	3120.59	2571.22	3119.5	2571.42	2572.1
709.2	1674.03	1695.87	1053.19	1694.99	1053.75	1053.51	709.2	2916.25	3101.81	2562.81	3100.74	2563.01	2563.68
709.1	1558.2	1679.12	1045.14	1678.25	1045.69	1045.46	709.1	3015	3085.03	2556.89	3083.97	2557.09	2557.75
709	1609.03	1663.38	1038.5	1662.53	1039.04	1038.81	709	2972.5	3066.08	2549.23	3065.04	2549.42	2550.08
708.9	1550.7	1646.56	1031.11	1645.72	1031.63	1031.41	708.9	3031.25	3047.36	2542.15	3046.33	2542.34	2542.98
708.8	1499.03	1630.09	1024.37	1629.26	1024.89	1024.68	708.8	2997.5	3027.25	2533.97	3026.24	2534.15	2534.79
708.7	1552.37	1613.93	1018.22	1613.12	1018.73	1018.52	708.7	2938.75	3007.37	2526.21	3006.37	2526.39	2527.02
708.6	1539.87	1596.77	1011.3	1595.97	1011.8	1011.6	708.6	2878.75	2988.18	2519.31	2987.19	2519.49	2520.11
708.5	1422.37	1579.5	1004.45	1578.71	1004.95	1004.75	708.5	2896.25	2969.78	2513.29	2968.82	2513.47	2514.09
708.4	1556.53	1563.49	999.038	1562.72	999.524	999.327	708.4	2971.25	2950.95	2506.89	2950	2507.06	2507.67
708.3	1479.87	1545.54	991.814	1544.78	992.292	992.1	708.3	2935	2930.76	2499.12	2929.82	2499.29	2499.89
708.2	1532.37	1528.4	985.491	1527.65	985.961	985.773	708.2	2918.75	2911.1	2491.82	2910.17	2491.99	2492.59
708.1	1530.7	1510.43	978.405	1509.69	978.867	978.683	708.1	2921.25	2891.66	2484.68	2890.74	2484.85	2485.43
708	1435.7	1492.35	971.249	1491.62	971.704	971.524	708	2900	2872.19	2477.38	2871.28	2477.54	2478.12
707.9	1492.37	1475.39	965.231	1474.67	965.679	965.502	707.9	2978.75	2853.1	2470.31	2852.21	2470.47	2471.04
707.8	1503.2	1457.62	958.401	1456.91	958.842	958.669	707.8	2836.25	2832.74	2461.8	2831.86	2461.96	2462.52
707.7	1641.53	1439.65	951.342	1438.95	951.776	951.607	707.7	2855	2814.84	2455.54	2813.97	2455.69	2456.25
707.6	1509.03	1419.85	942.399	1419.16	942.826	942.66	707.6	2871.25	2796.72	2448.85	2795.86	2449.01	2449.56
707.5	1619.03	1401.72	935.057	1401.05	935.478	935.315	707.5	2900	2778.46	2441.79	2777.61	2441.94	2442.48
707.4	1524.03	1382.16	926.195	1381.49	926.609	926.45	707.4	2833.75	2759.84	2434.12	2759.01	2434.27	2434.81
707.3	1520.7	1363.81	918.448	1363.15	918.857	918.701	707.3	2765	2742.46	2427.43	2741.64	2427.58	2428.11
707.2	1477.37	1345.52	910.645	1344.87	911.047	910.894	707.2	2883.75	2726.39	2421.79	2725.57	2421.93	2422.46
707.1	1441.53	1327.81	903.302	1327.17	903.698	903.548	707.1	2747.5	2708.5	2414.06	2707.7	2414.2	2414.72
707	1369.03	1310.61	896.328	1309.98	896.719	896.572	707	2850	2693.05	2408.48	2692.26	2408.62	2409.13
706.9	1300.7	1294.41	890.203	1293.78	890.588	890.444	706.9	2703.75	2676.07	2401.09	2675.29	2401.23	2401.74
706.8	1250.7	1279.16	884.884	1278.54	885.264	885.122	706.8	2791.25	2661.69	2396.03	2660.92	2396.16	2396.67
706.7	1310.7	1264.66	880.144	1264.05	880.518	880.38	706.7	2605	2646.05	2389.41	2645.29	2389.55	2390.05
706.6	1349.87	1249.48	874.566	1248.88	874.934	874.798	706.6	2596.25	2633.7	2385.81	2632.94	2385.94	2386.43
706.5	1257.37	1233.9	868.407	1233.31	868.77	868.637	706.5	2602.5	2621.71	2382.29	2620.97	2382.42	2382.9
706.4	1284.87	1219.62	863.368	1219.03	863.726	863.594	706.4	2551.25	2609.85	2378.6	2609.11	2378.73	2379.21
706.3	1176.53	1205.09	857.906	1204.51	858.259	858.131	706.3	2540	2599.05	2375.71	2598.32	2375.84	2376.32
706.2	1228.2	1192.08	853.778	1191.51	854.126	854	706.2	2602.5	2588.66	2372.97	2587.94	2373.09	2373.56
706.1	1194.03	1178.54	848.926	1177.97	849.27	849.146	706.1	2636.25	2577.45	2369.12	2576.74	2369.25	2369.71
706	1224.03	1165.56	844.455	1165.01	844.793	844.672	706	2523.75	2565.88	2364.66	2565.17	2364.78	2365.24
705.9	1066.53	1152.33	839.537	1151.79	839.87	839.751	705.9	2502.5	2556.37	2361.99	2555.67	2362.11	2362.57
705.8	1170.7	1141.27	836.596	1140.72	836.925	836.807	705.8	2521.25	2547.42	2359.64	2546.73	2359.76	2360.21
705.7	1050.7	1129.01	832.266	1128.47	832.591	832.476	705.7	2517.5	2538.37	2356.94	2537.69	2357.06	2357.5
705.6	1039.03	1118.43	829.436	1117.9	829.757	829.644	705.6	2533.75	2529.57	2354.25	2528.9	2354.37	2354.81
705.5	1108.2	1108.16	826.721	1107.64	827.037	826.926	705.5	2546.25	2520.7	2351.25	2520.03	2351.36	2351.8
705.4	1119.87	1097.15	823.073	1096.63	823.386	823.276	705.4	2553.75	2511.79	2347.99	2511.13	2348.1	2348.53
705.3	1113.2	1086.12	819.228	1085.61	819.536	819.428	705.3	2530	2502.92	2344.55	2502.27	2344.66	2345.08
705.2	1205.7	1075.32	815.419	1074.82	815.723	815.617	705.2	2486.25	2494.61	2341.44	2493.97	2341.55	2341.97
705.1	1015.7	1063.45	810.362	1062.95	810.662	810.558	705.1	2530	2487.18	2339.02	2486.55	2339.13	2339.55
705	1104.03	1054.16	807.701	1053.67	807.998	807.896	705	2448.75	2479.18	2335.82	2478.56	2335.93	2336.34
704.9	1124.87	1043.87	803.862	1043.39	804.154	804.054	704.9	2573.75	2472.69	2333.94	2472.07	2334.04	2334.45
704.8	1054.87	1033.44	799.702	1032.96	799.991	799.893	704.8	2580	2464.26	2329.92	2463.64	2330.03	2330.43
704.7	981.532	1024.03	796.396	1023.56	796.682	796.585	704.7	2428.75	2455.83	2325.74	2455.23	2325.84	2326.24
704.6	1001.53	1015.7	793.998	1015.23	794.279	794.184	704.6	2623.75	2450.04	2324.02	2449.45	2324.12	2324.51
704.5	1054.87	1007.25	791.308	1006.79	791.587	791.493	704.5	2428.75	2441.13	2319	2440.54	2319.1	2319.49
704.4	997.365	998.245	787.894	997.788	788.168	788.076	704.4	2400	2435.56	2317.16	2434.98	2317.26	2317.65
704.3	1004.03	990.096	785.179	989.644	785.451	785.36	704.3	2400	2430.59	2315.78	2430.01	2315.88	2316.26
704.2	1009.03	981.987	782.344	981.54	782.612	782.523	704.2	2470	2425.75	2314.37	2425.18	2314.47	2314.85
704.1	999.865	973.929	779.407	973.487	779.671	779.583	704.1	2438.75	2419.86	2311.77	2419.29	2311.86	2312.24
704	986.532	966.107	776.55	965.67	776.812	776.725	704	2386.25	2414.58	2309.64	2414.02	2309.74	2310.11
703.9	1034.03	958.57	773.829	958.138	774.088	774.003	703.9	2361.25	2410.28	2308.36	2409.72	2308.45	2308.82
703.8	939.865	950.525	770.458	950.098	770.713	770.63	703.8	2397.5	2406.49	2307.47	2405.94	2307.57	2307.93
703.7	944.032	943.801	768.263	943.379	768.515	768.433	703.7	2387.5	2402.21	2305.97	2401.67	2306.06	2306.42
703.6	1039.87	937.13	765.985	936.713	766.235	766.154	703.6	2426.25	2398.18	2304.61	2397.64	2304.69	2305.05
703.5	941.532	929.327	762.437	928.914	762.683	762.603	703.5	2407.5	2393.59	2302.57	2393.06	2302.66	2303.01
703.4	1000.7	922.883	760.116	922.474	760.36	760.281	703.4	2428.75	2389.39	2300.81	2388.86	2300.9	2301.25
703.3	854.865	915.768	756.999	915.364	757.24	757.162	703.3	2422.5	2384.89	2298.67	2384.37	2298.76	2299.11
703.2	977.365	910.629	755.731	910.23	755.969	755.893	703.2	2453.75	2380.56	2296.6	2380.05	2296.69	2297.03
703.1	867.365	904.006	752.859	903.611	753.094	753.019	703.1	2402.5	2375.76	2293.97	2375.25	2294.06	2294.4
703	904.032	898.892	751.375	898.5	751.608	751.534	703	2416.25	2371.87	2292.16	2371.36	2292.24	2292.58
702.9	841.532	893.397	749.397	893.01	749.627	749.555	702.9	2370	2367.79	2290.08	2367.29	2290.16	2290.5
702.8	971.532	888.796	748.204	888.413	748.431	748.359	702.8	2455	2364.53	2288.74	2364.04	2288.82	2289.16
702.7	954.032	882.605	745.31	882.226	745.535	745.464	702.7	2361.25	2359.9	2285.96	2359.41	2286.04	2286.37
702.6	929.865	876.706	742.606	876.331	742.828	742.758	702.6	2375	2356.87	2284.7	2356.38	2284.78	2285.11
702.5	844.032	871.189	740.179	870.818	740.399	740.331	702.5	2311.25	2353.64	2283.19	2353.16	2283.27	2283.59
702.4	865.699	866.85	738.834	866.483	739.051	738.984	702.4	2373.75	2351.53	2282.72	2351.05	2282.8	2283.12
702.3	858.199	862.307	737.19	861.943	737.405	737.338	702.3	2341.25	2348.42	2281.2	2347.95	2281.28	2281.59
702.2	858.199	857.934	735.622	857.574	735.834	735.769	702.2	2387.5	2345.89	2280.19	2345.42	2280.27	2280.59
702.1	812.365	853.627	734.034	853.271	734.244	734.179	702.1	2455	2342.62	2278.4	2342.15	2278.47	2278.79
702	854.865	849.982	733.019	849.63	733.227	733.163	702	2370	2338.24	2275.44	2337.78	2275.52	2275.83
701.9	823.199	845.857	731.44	845.508	731.646	731.583	701.9	2490	2335.29	2273.86	2334.83	2273.94	2274.24
701.8	832.365	842.2	730.251	841.854	730.455	730.393	701.8	2298.75	2330.35	2270.25	2329.9	2270.32	2270.62
701.7	949.865	838.488	728.928	838.146	729.129	729.068	701.7	2292.5	2328.59	2269.77	2328.15	2269.84	2270.14
701.6	838.199	833.311	726.065	832.972	726.264	726.205	701.6	2250	2326.98	2269.39	2326.53	2269.46	2269.76
701.5	750.699	829.617	724.612	829.281	724.809	724.75	701.5	2307.5	2326.11	2269.71	2325.67	2269.78	2270.08
701.4	780.699	827.107	724.274	826.775	724.469	724.411	701.4	2212.5	2324.32	2269.08	2323.89	2269.15	2269.45
701.3	793.199	824.271	723.543	823.943	723.736	723.679	701.3	2323.75	2324.15	2270.03	2323.72	2270.1	2270.39
701.2	871.532	821.33	722.641	821.005	722.832	722.775	701.2	2286.25	2322.16	2269.13	2321.74	2269.2	2269.49
701.1	751.532	817.424	720.711	817.101	720.901	720.845	701.1	2391.25	2320.83	2268.84	2320.41	2268.91	2269.2
701	814.032	815.109	720.312	814.79	720.499	720.444	701	2313.75	2317.76	2266.8	2317.34	2266.86	2267.15
700.9	813.199	812.038	719.098	811.721	719.283	719.229	700.9	2291.25	2315.99	2266.01	2315.58	2266.08	2266.36
700.8	815.699	809.016	717.879	808.703	718.062	718.008	700.8	2245	2314.61	2265.59	2314.2	2265.65	2265.93
700.7	759.865	806.001	716.611	805.691	716.793	716.74	700.7	2332.5	2314.03	2265.93	2313.62	2266	2266.27
700.6	778.199	803.745	716.051	803.438	716.23	716.178	700.6	2191.25	2312.01	2264.82	2311.61	2264.88	2265.16
700.5	749.865	801.295	715.245	800.99	715.423	715.372	700.5	2338.75	2312.37	2266.05	2311.97	2266.11	2266.38
700.4	725.699	799.25	714.797	798.948	714.973	714.922	700.4	2287.5	2310.3	2264.83	2309.91	2264.9	2265.16
700.3	706.532	797.557	714.655	797.258	714.83	714.78	700.3	2318.75	2309.1	2264.45	2308.7	2264.51	2264.78
700.2	642.365	796.157	714.761	795.861	714.933	714.884	700.2	2251.25	2307.39	2263.54	2307	2263.61	2263.87
700.1	715.699	795.632	715.699	795.338	715.87	715.821	700.1	2263.75	2306.81	2263.75	2306.42	2263.81	2264.07
--	--	--	--	--	--	--

## Sheet: Fig. 2e
X (BE)	NiMoN						X (BE)	NiMoN@NiFeN
238	-4692.62	-4550.93	-4692.62	-4666.69	-4609.49	-4659.98	238	892.5	935.72	892.5	897.361	913.731	909.628
237.9	-4682.62	-4544.83	-4692.62	-4666.07	-4606.36	-4657.64	237.9	895	937.891	892.5	897.476	914.505	910.91
237.8	-4645.95	-4538.32	-4692.66	-4665.47	-4603.1	-4655.08	237.8	855	940.244	892.489	897.585	915.31	912.328
237.7	-4657.62	-4531.46	-4692.87	-4665.01	-4599.81	-4652.39	237.7	913.75	942.995	892.654	897.874	916.338	914.092
237.6	-4686.78	-4523.97	-4693.03	-4664.48	-4596.26	-4649.3	237.6	881.25	945.739	892.561	897.909	917.158	915.796
237.5	-4595.12	-4515.68	-4693.06	-4663.78	-4592.35	-4645.66	237.5	907.5	948.916	892.611	898.092	918.173	917.874
237.4	-4692.62	-4507.04	-4693.5	-4663.48	-4588.62	-4641.94	237.4	877.5	952.313	892.545	898.164	919.131	920.109
237.3	-4609.28	-4497.07	-4693.51	-4662.7	-4584.19	-4637.19	237.3	943.75	956.231	892.612	898.374	920.283	922.798
237.2	-4649.28	-4486.44	-4693.88	-4662.28	-4579.85	-4632.08	237.2	867.5	960.32	892.386	898.297	921.211	925.585
237.1	-4568.45	-4474.38	-4694.09	-4661.64	-4575.02	-4625.9	237.1	911.25	965.294	892.496	898.561	922.548	929.178
237	-4568.45	-4461.2	-4694.65	-4661.33	-4570.22	-4618.94	237	895	970.745	892.413	898.639	923.771	933.162
236.9	-4482.62	-4446.2	-4695.22	-4660.99	-4565.06	-4610.59	236.9	897.5	977.096	892.402	898.795	925.152	937.954
236.8	-4525.95	-4429.41	-4696.18	-4661	-4559.89	-4600.88	236.8	916.25	984.485	892.379	898.946	926.616	943.681
236.7	-4469.28	-4409.78	-4696.94	-4660.79	-4554.09	-4588.79	236.7	932.5	993.146	892.274	899.022	928.1	950.572
236.6	-4510.95	-4387.21	-4697.97	-4660.78	-4548.07	-4574.3	236.6	887.5	1003.51	892.096	899.033	929.624	959.048
236.5	-4463.45	-4360.66	-4698.81	-4660.56	-4541.34	-4556.39	236.5	1020	1016.43	892.117	899.25	931.469	969.945
236.4	-4450.12	-4329.85	-4699.87	-4660.5	-4534.25	-4534.84	236.4	1048.75	1031.87	891.552	898.891	932.865	983.222
236.3	-4344.28	-4293.93	-4701	-4660.45	-4526.59	-4508.88	236.3	1022.5	1051.24	890.858	898.411	934.28	1000.27
236.2	-4178.45	-4252.63	-4702.6	-4660.84	-4518.71	-4478.29	236.2	1097.5	1075.91	890.277	898.054	935.972	1022.44
236.1	-4162.62	-4205.62	-4704.96	-4661.92	-4510.79	-4442.83	236.1	1076.25	1106.68	889.363	897.373	937.511	1050.53
236	-4095.12	-4151.8	-4707.41	-4663.03	-4502.1	-4401.49	236	1202.5	1145.24	888.538	896.793	939.341	1086.18
235.9	-4065.12	-4091.35	-4710.16	-4664.39	-4492.74	-4354.55	235.9	1248.75	1191.98	887.152	895.663	940.834	1129.79
235.8	-3910.95	-4024.7	-4713.07	-4665.83	-4482.44	-4302.56	235.8	1291.25	1247.7	885.556	894.335	942.365	1182.11
235.7	-3927.62	-3953.98	-4716.68	-4667.91	-4471.63	-4247.8	235.7	1313.75	1311.61	883.765	892.825	943.979	1242.34
235.6	-3768.45	-3881.58	-4720.24	-4669.85	-4459.38	-4192.83	235.6	1438.75	1380.44	881.867	891.221	945.796	1307.16
235.5	-3843.45	-3813.25	-4724.52	-4672.44	-4446.27	-4143.59	235.5	1473.75	1446.36	879.409	889.072	947.403	1368.7
235.4	-3735.12	-3754.43	-4728.49	-4674.63	-4431.02	-4105.76	235.4	1486.25	1497.79	876.786	886.773	949.239	1415.35
235.3	-3740.12	-3712.44	-4732.97	-4677.23	-4414.18	-4086.95	235.3	1471.25	1521.72	874.096	884.424	951.454	1434.03
235.2	-3706.78	-3690.83	-4737.44	-4679.73	-4394.88	-4091.09	235.2	1460	1511.4	871.46	882.147	954.23	1417.94
235.1	-3754.28	-3689.42	-4742.08	-4682.3	-4372.86	-4118.42	235.1	1463.75	1471.34	868.862	879.927	957.62	1371.52
235	-3740.12	-3702.95	-4746.53	-4684.56	-4347.2	-4164.24	235	1443.75	1414	866.236	877.7	961.645	1307.13
234.9	-3754.28	-3724.25	-4751.06	-4686.78	-4317.52	-4222.07	234.9	1341.25	1352.35	863.687	875.571	966.509	1237.64
234.8	-3774.28	-3745.61	-4755.55	-4688.82	-4282.86	-4285.03	234.8	1383.75	1295.44	861.579	873.906	972.697	1172
234.7	-3760.95	-3760.76	-4759.97	-4690.66	-4242.17	-4347.88	234.7	1185	1246.97	859.274	872.07	979.723	1113.72
234.6	-3707.62	-3765.28	-4764.47	-4692.42	-4194.4	-4407.4	234.6	1251.25	1209.51	857.837	871.128	988.836	1065.22
234.5	-3727.62	-3756.07	-4769.23	-4694.28	-4138.24	-4462.01	234.5	1240	1181.91	856.1	869.917	999.11	1025.09
234.4	-3787.62	-3730.4	-4773.92	-4695.9	-4071.7	-4510.65	234.4	1183.75	1163.91	854.406	868.779	1011.19	992.748
234.3	-3618.45	-3686.07	-4778.36	-4697.07	-3992.65	-4553.08	234.3	1161.25	1154.9	852.952	867.917	1025.69	967.194
234.2	-3568.45	-3622.25	-4783.59	-4698.81	-3899.97	-4590.65	234.2	1100	1154.02	851.591	867.184	1043	947.023
234.1	-3498.45	-3536.6	-4789.06	-4700.58	-3790.8	-4623.34	234.1	1198.75	1161.03	850.495	866.756	1064	931.265
234	-3376.78	-3427.34	-4794.88	-4702.44	-3662.77	-4651.88	234	1177.5	1175.19	848.957	865.931	1088.94	918.231
233.9	-3189.28	-3292.88	-4801.26	-4704.6	-3513.68	-4677.12	233.9	1246.25	1197.46	847.507	865.241	1119.57	907.663
233.8	-3004.28	-3131.83	-4808.52	-4707.35	-3341.55	-4699.98	233.8	1197.5	1228.41	845.747	864.293	1157.05	898.562
233.7	-2907.62	-2942.72	-4816.65	-4710.64	-3144.35	-4721.02	233.7	1355	1270.01	844.195	863.609	1203.8	890.997
233.6	-2668.45	-2724.38	-4825.25	-4714.05	-2920.47	-4740.35	233.6	1355	1323.29	841.94	862.285	1261.14	883.74
233.5	-2363.45	-2477.6	-4834.96	-4718.19	-2670.3	-4759.03	233.5	1432.5	1391.26	839.675	861.02	1332.34	877.252
233.4	-2215.12	-2204.67	-4846.09	-4723.33	-2395.82	-4777.71	233.4	1510	1476.13	837.059	859.478	1419.75	871.026
233.3	-1906.79	-1909.61	-4857.94	-4728.71	-2100.81	-4795.98	233.3	1565	1580.44	834.088	857.664	1526.02	864.942
233.2	-1552.62	-1601.73	-4871.23	-4735.01	-1794.41	-4814.78	233.2	1720	1706.55	830.862	855.687	1653.57	859.008
233.1	-1313.45	-1295.39	-4886.18	-4742.4	-1490.86	-4834.5	233.1	1781.25	1855.29	826.937	853.112	1803.34	852.712
233	-1062.62	-1010.16	-4902.27	-4750.29	-1209.65	-4854.77	233	2101.25	2026.64	822.725	850.363	1975.32	846.412
232.9	-847.618	-771.621	-4919.57	-4758.67	-976.351	-4875.74	232.9	2176.25	2215.59	817.082	846.308	2164.53	838.921
232.8	-680.118	-606.873	-4937.91	-4767.3	-818.049	-4897.34	232.8	2486.25	2413.71	811.082	842.036	2362.56	831.279
232.7	-482.618	-538.34	-4957.09	-4775.88	-757.207	-4919.43	232.7	2577.5	2602.48	803.688	836.527	2550.91	822.418
232.6	-663.451	-577.45	-4977.24	-4784.43	-805.308	-4942.19	232.6	2795	2756.75	795.859	830.759	2704.44	813.275
232.5	-590.118	-718.39	-4996.67	-4791.13	-956.632	-4963.97	232.5	2755	2846.32	787.035	824.194	2792.93	803.268
232.4	-954.285	-944.25	-5016.52	-4796.96	-1194.38	-4985.94	232.4	2826.25	2850.32	778.348	817.993	2795.51	793.514
232.3	-1237.62	-1226.93	-5034.81	-4799.79	-1490.61	-5006.16	232.3	2676.25	2765.52	769.309	811.694	2708.94	783.509
232.2	-1434.29	-1539.75	-5051.91	-4799.76	-1818.8	-5025.02	232.2	2571.25	2610.99	760.892	806.308	2552.25	774.214
232.1	-1799.29	-1859.8	-5068.21	-4797.01	-2156.3	-5042.91	232.1	2508.75	2415.62	752.901	801.683	2354.32	765.423
232	-2219.28	-2169.23	-5082.93	-4790.48	-2485.52	-5059.1	232	2325	2206.9	745.151	797.683	2142.58	756.943
231.9	-2582.62	-2456.39	-5095.83	-4779.54	-2795.17	-5073.34	231.9	2076.25	2005.18	738.177	794.904	1937.33	749.301
231.8	-2779.28	-2714.8	-5107.15	-4763.99	-3079.21	-5085.89	231.8	1888.75	1822.07	732.271	793.707	1750.13	742.78
231.7	-3150.12	-2941.84	-5117.63	-4743.99	-3335.61	-5097.51	231.7	1682.5	1662.32	727.167	793.917	1585.63	737.111
231.6	-3382.62	-3135.31	-5126.5	-4717.99	-3562.89	-5107.42	231.6	1522.5	1527.26	722.95	795.722	1445.07	732.374
231.5	-3451.78	-3295.74	-5134.35	-4685.63	-3762.56	-5116.24	231.5	1331.25	1415.74	719.42	799.054	1327.16	728.363
231.4	-3597.62	-3424.22	-5141.93	-4646.35	-3937	-5124.72	231.4	1351.25	1325.93	716.72	804.216	1229.94	725.217
231.3	-3545.12	-3520.89	-5148.88	-4598.14	-4088.01	-5132.51	231.3	1191.25	1254.5	713.919	810.475	1149.86	722.003
231.2	-3690.95	-3586.89	-5156.11	-4539.68	-4218.92	-5140.51	231.2	1106.25	1199.74	711.812	818.886	1084.97	719.512
231.1	-3594.28	-3621	-5162.71	-4467.32	-4331.27	-5147.83	231.1	1080	1159.09	710.071	829.447	1032.37	717.414
231	-3606.78	-3623.24	-5169.77	-4378.65	-4428.56	-5155.57	231	1120	1130.37	708.438	842.347	989.448	715.448
230.9	-3424.28	-3591.17	-5176.81	-4269	-4512.55	-5163.23	230.9	1100	1111.92	706.622	857.9	953.941	713.32
230.8	-3391.78	-3522.81	-5184.7	-4134.35	-4586.15	-5171.72	230.8	1112.5	1103.24	704.885	877.24	924.474	711.293
230.7	-3235.12	-3413.78	-5192.78	-3968.48	-4650.51	-5180.34	230.7	1082.5	1104.15	703.086	901.512	899.592	709.221
230.6	-3090.95	-3260.38	-5201.6	-3766.13	-4707.76	-5189.68	230.6	1136.25	1115.74	701.412	932.793	878.48	707.291
230.5	-2848.45	-3057.98	-5211.1	-3521.34	-4759.18	-5199.67	230.5	1253.75	1139.65	699.492	973.505	859.994	705.132
230.4	-2541.78	-2802.98	-5221.74	-3229.38	-4806.33	-5210.77	230.4	1275	1178.93	697.046	1027.29	843.275	702.46
230.3	-2268.45	-2493.06	-5233.81	-2887.01	-4850.41	-5223.27	230.3	1315	1238.83	694.495	1099.82	828.311	699.696
230.2	-1925.12	-2128.39	-5247.17	-2493.68	-4892.03	-5237.03	230.2	1463.75	1325.5	691.756	1197.57	814.685	696.757
230.1	-1557.62	-1715.59	-5262.13	-2055.37	-4932.11	-5252.38	230.1	1556.25	1445.56	688.348	1327.43	801.666	693.161
230	-1106.79	-1270.66	-5278.82	-1587.62	-4971.26	-5269.42	230	1638.75	1606.35	684.517	1496.93	789.298	689.151
229.9	-765.951	-824.929	-5297.61	-1121.35	-5010.24	-5288.56	229.9	1911.25	1812.85	680.305	1711.22	777.467	684.771
229.8	-418.451	-427.071	-5318.02	-704.922	-5048.9	-5309.29	229.8	2135	2062.97	674.872	1968.33	765.206	679.178
229.7	-246.785	-140.338	-5340.09	-401.325	-5087.52	-5331.67	229.7	2257.5	2341.57	668.427	2253.22	752.617	672.581
229.6	-34.2847	-25.0332	-5363.03	-270.652	-5125.54	-5354.9	229.6	2546.25	2607.32	661.413	2524.67	740.057	665.424
229.5	-240.118	-114.665	-5387.03	-346.228	-5163.32	-5379.17	229.5	2615	2787.28	653.093	2709.78	726.713	656.968
229.4	-240.951	-396.061	-5410.21	-614.735	-5199.13	-5402.62	229.4	2700	2809.24	644.434	2736.44	713.489	648.179
229.3	-590.118	-820.193	-5433.49	-1027.02	-5234.02	-5426.15	229.3	2691.25	2657.53	635.36	2589.01	700.258	638.983
229.2	-1152.62	-1320.91	-5455.31	-1516.81	-5266.51	-5448.2	229.2	2525	2389.49	626.286	2324.88	687.385	629.791
229.1	-1608.45	-1839.99	-5474.69	-2025.8	-5295.75	-5467.81	229.1	2233.75	2084.46	617.905	2023.45	675.527	621.299
229	-2286.78	-2338.53	-5492.1	-2515.01	-5322.29	-5485.44	229	1953.75	1797.22	610.773	1739.5	665.202	614.06
228.9	-2892.62	-2793.06	-5506.54	-2960.89	-5345.18	-5500.08	228.9	1752.5	1551.84	604.845	1497.16	656.337	608.031
228.8	-3450.95	-3193.9	-5518.31	-3353.68	-5364.79	-5512.05	228.8	1410	1353.39	599.779	1301.52	648.563	602.868
228.7	-3935.12	-3539.19	-5527.62	-3691.49	-5381.4	-5521.55	228.7	1245	1199.07	596.203	1149.8	642.485	599.2
228.6	-4355.12	-3831.39	-5534.8	-3976.72	-5395.37	-5528.9	228.6	996.25	1081.41	593.339	1034.54	637.305	596.248
228.5	-4721.78	-4075.46	-5540.11	-4214.27	-5407.02	-5534.39	228.5	891.25	993.22	591.561	948.578	633.379	594.385
228.4	-4971.78	-4277.23	-5543.8	-4409.96	-5416.62	-5538.24	228.4	798.75	926.919	590.238	884.353	630.061	592.981
228.3	-5175.95	-4443.16	-5546.37	-4570.19	-5424.74	-5540.97	228.3	737.5	876.662	589.318	836.03	627.283	591.983
228.2	-5246.78	-4579.26	-5548.04	-4700.95	-5431.6	-5542.79	228.2	710	837.849	588.663	799.023	624.898	591.255
228.1	-5357.62	-4691.35	-5549.4	-4808.03	-5437.82	-5544.29	228.1	696.25	807.134	588.128	769.995	622.747	590.648
228	-5400.95	-4783.87	-5550.26	-4895.85	-5443.25	-5545.29	228	686.25	782.227	587.651	746.668	620.758	590.102
227.9	-5395.12	-4860.98	-5550.93	-4968.52	-5448.23	-5546.1	227.9	690	761.614	587.216	727.535	618.908	589.602
227.8	-5468.45	-4926.01	-5551.64	-5029.38	-5452.98	-5546.93	227.8	622.5	744.216	586.762	711.527	617.128	589.085
227.7	-5439.28	-4981.14	-5552.01	-5080.57	-5457.16	-5547.43	227.7	693.75	729.637	586.604	698.254	615.724	588.867
227.6	-5505.12	-5028.74	-5552.52	-5124.46	-5461.27	-5548.05	227.6	675	716.765	586.131	686.611	614.081	588.336
227.5	-5488.45	-5069.9	-5552.73	-5162.1	-5464.89	-5548.38	227.5	610	705.617	585.739	676.621	612.586	587.887
227.4	-5497.62	-5106.1	-5553.02	-5194.98	-5468.39	-5548.78	227.4	663.75	696.113	585.632	668.21	611.441	587.726
227.3	-5485.12	-5138.11	-5553.27	-5223.84	-5471.69	-5549.13	227.3	616.25	687.506	585.287	660.634	610.116	587.33
227.2	-5492.62	-5166.7	-5553.58	-5249.44	-5474.88	-5549.54	227.2	632.5	680.061	585.15	654.164	609.054	587.143
227.1	-5500.95	-5192.31	-5553.85	-5272.22	-5477.89	-5549.91	227.1	571.25	673.352	584.941	648.378	607.971	586.886
227	-5500.12	-5215.36	-5554.09	-5292.58	-5480.72	-5550.24	227	655	667.604	585.002	643.504	607.203	586.9
226.9	-5472.62	-5236.22	-5554.33	-5310.89	-5483.43	-5550.58	226.9	630	662.079	584.693	638.808	606.11	586.546
226.8	-5489.28	-5255.3	-5554.7	-5327.53	-5486.14	-5551.03	226.8	631.25	657.177	584.493	634.692	605.167	586.303
226.7	-5510.12	-5272.64	-5555	-5342.55	-5488.66	-5551.41	226.7	610	652.713	584.286	630.976	604.255	586.055
226.6	-5525.95	-5288.4	-5555.2	-5356.11	-5490.99	-5551.7	226.6	602.5	648.733	584.173	627.706	603.471	585.901
226.5	-5538.45	-5302.8	-5555.33	-5368.4	-5493.15	-5551.91	226.5	583.75	645.126	584.092	624.776	602.753	585.781
226.4	-5515.95	-5315.97	-5555.41	-5379.57	-5495.15	-5552.06	226.4	618.75	641.903	584.093	622.196	602.149	585.745
226.3	-5535.95	-5328.21	-5555.58	-5389.89	-5497.17	-5552.31	226.3	560	638.792	583.941	619.699	601.418	585.556
226.2	-5543.45	-5339.44	-5555.67	-5399.28	-5499.02	-5552.47	226.2	627.5	636.176	584.046	617.668	600.974	585.626
226.1	-5505.95	-5349.79	-5555.73	-5407.89	-5500.76	-5552.6	226.1	607.5	633.475	583.854	615.526	600.258	585.4
226	-5555.95	-5359.57	-5555.95	-5415.99	-5502.59	-5552.89	226	583.75	631.049	583.75	613.634	599.653	585.263

## Sheet: Fig. 2f
X (BE)	NiMoN						X (BE)	NiFeN				X (BE)	NiMoN@NiFeN
402	-1832.01	-1776.49	-1887.13	-1873.34	-1819.33	-1858.09	402.043	786.667	786.008	774.637	786.008	402	2029.41	2069.4	1995.45	2000.03	2046.74	2013.52
401.9	-1765.34	-1770.46	-1886.64	-1872.42	-1815.96	-1855.36	401.943	756.667	786.356	774.504	786.356	401.9	1956.91	2073.17	1995.35	2000.07	2048.83	2014.97
401.8	-1772.01	-1763.96	-1886.14	-1871.48	-1812.4	-1852.36	401.843	795	787.067	774.701	787.067	401.8	2009.41	2077.53	1995.46	2000.32	2051.27	2016.87
401.7	-1757.56	-1756.93	-1885.64	-1870.51	-1808.65	-1849.06	401.743	728.333	787.389	774.477	787.389	401.7	2064.41	2082.15	1995.42	2000.43	2053.7	2018.87
401.6	-1764.23	-1749.31	-1885.15	-1869.53	-1804.68	-1845.39	401.643	758.333	788.483	774.987	788.483	401.6	2071.91	2087.1	1995.22	2000.38	2056.14	2021.01
401.5	-1764.79	-1741.03	-1884.65	-1868.52	-1800.47	-1841.34	401.543	710	789.291	775.172	789.291	401.5	2126.91	2092.57	1994.99	2000.32	2058.73	2023.5
401.4	-1801.45	-1732.02	-1884.16	-1867.49	-1796.01	-1836.83	401.443	756.667	790.679	775.893	790.679	401.4	2024.41	2098.51	1994.6	2000.1	2061.36	2026.25
401.3	-1723.12	-1722.2	-1883.66	-1866.43	-1791.26	-1831.83	401.343	763.333	791.607	776.105	791.607	401.3	2079.41	2105.47	1994.51	2000.19	2064.51	2029.79
401.2	-1700.34	-1711.51	-1883.16	-1865.34	-1786.21	-1826.29	401.243	765	792.516	776.247	792.516	401.2	2116.91	2113.07	1994.26	2000.12	2067.73	2033.73
401.1	-1719.23	-1699.84	-1882.67	-1864.22	-1780.81	-1820.14	401.143	695	793.465	776.371	793.465	401.1	2154.41	2121.46	1993.89	1999.96	2071.11	2038.18
401	-1685.9	-1687.11	-1882.17	-1863.06	-1775.04	-1813.35	401.043	766.667	795.254	777.272	795.254	401	2189.41	2130.74	1993.42	1999.69	2074.66	2043.23
400.9	-1665.9	-1673.23	-1881.68	-1861.87	-1768.85	-1805.86	400.943	748.333	796.33	777.389	796.33	400.9	2189.41	2141.02	1992.84	1999.33	2078.43	2048.94
400.8	-1614.79	-1658.11	-1881.18	-1860.65	-1762.19	-1797.63	400.843	766.667	797.688	777.711	797.688	400.8	2221.91	2152.5	1992.25	1998.97	2082.56	2055.47
400.7	-1603.67	-1641.67	-1880.68	-1859.38	-1755.02	-1788.64	400.743	753.333	798.932	777.833	798.932	400.7	2141.91	2165.16	1991.57	1998.54	2087	2062.76
400.6	-1602.56	-1623.81	-1880.19	-1858.07	-1747.26	-1778.86	400.643	803.333	800.421	778.104	800.421	400.6	2146.91	2179.41	1991.12	1998.35	2092.14	2071.18
400.5	-1593.67	-1604.47	-1879.69	-1856.71	-1738.84	-1768.31	400.543	838.333	801.466	777.825	801.466	400.5	2249.41	2195.04	1990.66	1998.15	2097.79	2080.42
400.4	-1588.12	-1583.58	-1879.2	-1855.3	-1729.66	-1757.01	400.443	798.333	802.24	777.155	802.24	400.4	2211.91	2211.72	1989.89	1997.67	2103.73	2090.11
400.3	-1493.67	-1561.11	-1878.7	-1853.84	-1719.62	-1745.06	400.343	790	803.583	776.921	803.583	400.3	2279.41	2229.78	1989.24	1997.31	2110.47	2100.47
400.2	-1487.01	-1537.07	-1878.21	-1852.32	-1708.59	-1732.58	400.243	805	805.167	776.776	805.167	400.2	2234.41	2248.7	1988.38	1996.77	2117.8	2110.87
400.1	-1433.12	-1511.5	-1877.71	-1850.73	-1696.4	-1719.79	400.143	763.333	806.753	776.464	806.753	400.1	2286.91	2268.46	1987.64	1996.38	2126.19	2121.17
400	-1439.79	-1484.49	-1877.21	-1849.08	-1682.87	-1706.97	400.043	831.667	808.992	776.609	808.992	400	2341.91	2288.29	1986.76	1995.85	2135.5	2130.46
399.9	-1418.67	-1456.23	-1876.72	-1847.35	-1667.78	-1694.54	399.943	771.667	810.7	776	810.7	399.9	2294.41	2307.6	1985.7	1995.18	2145.88	2137.94
399.8	-1458.67	-1426.92	-1876.22	-1845.53	-1650.86	-1682.98	399.843	791.667	813.322	776.048	813.322	399.8	2271.91	2326.09	1984.79	1994.67	2157.85	2143.15
399.7	-1393.12	-1396.83	-1875.73	-1843.63	-1631.8	-1672.85	399.743	775	816.023	775.875	816.023	399.7	2301.91	2343.27	1983.93	1994.25	2171.56	2145.33
399.6	-1387.56	-1366.13	-1875.23	-1841.64	-1610.23	-1664.73	399.643	833.333	819.259	775.885	819.259	399.6	2414.41	2358.9	1982.99	1993.77	2187.13	2143.98
399.5	-1356.45	-1334.96	-1874.73	-1839.53	-1585.75	-1659.15	399.543	816.667	822.271	775.249	822.271	399.5	2359.41	2373.07	1981.71	1992.98	2204.6	2138.91
399.4	-1294.23	-1303.22	-1874.24	-1837.31	-1557.88	-1656.5	399.443	775	825.966	774.79	825.966	399.4	2449.41	2387.05	1980.59	1992.39	2224.8	2131.04
399.3	-1293.12	-1270.55	-1873.74	-1834.97	-1526.11	-1656.95	399.343	848.333	830.73	774.788	830.73	399.3	2376.91	2401.48	1979.2	1991.57	2247.66	2120.66
399.2	-1314.23	-1236.29	-1873.25	-1832.48	-1489.89	-1660.42	399.243	878.333	835.434	773.974	835.434	399.2	2339.41	2418.01	1978.02	1990.99	2274.01	2109.04
399.1	-1194.79	-1199.51	-1872.75	-1829.83	-1448.57	-1666.61	399.143	821.667	840.718	772.819	840.718	399.1	2341.91	2437.68	1976.95	1990.57	2304.18	2096.83
399	-1235.9	-1159.07	-1872.26	-1827.01	-1401.54	-1675.03	399.043	853.333	847.755	772.279	847.755	399	2454.41	2461.38	1975.86	1990.19	2338.41	2084.51
398.9	-1157.01	-1113.72	-1871.76	-1823.98	-1348.15	-1685.11	398.943	808.333	855.832	771.382	855.832	398.9	2479.41	2489.6	1974.44	1989.52	2376.8	2072.17
398.8	-1072.01	-1062.24	-1871.26	-1820.74	-1287.76	-1696.27	398.843	863.333	866.102	770.973	866.102	398.8	2631.91	2523.27	1972.95	1988.84	2419.95	2060.38
398.7	-1005.34	-1003.49	-1870.77	-1817.25	-1219.79	-1707.99	398.743	836.667	877.824	769.951	877.824	398.7	2531.91	2562.48	1970.99	1987.77	2467.78	2048.91
398.6	-942.009	-936.457	-1870.27	-1813.47	-1143.69	-1719.84	398.643	895	892.292	769.213	892.292	398.6	2716.91	2608.32	1969.33	1987.06	2521.32	2038.59
398.5	-824.231	-860.405	-1869.78	-1809.36	-1059.12	-1731.48	398.543	880	909.016	767.821	909.016	398.5	2711.91	2660.08	1967.11	1985.88	2579.82	2028.6
398.4	-743.675	-774.892	-1869.28	-1804.87	-965.915	-1742.67	398.443	880	929.252	766.58	929.252	398.4	2784.41	2718.22	1964.9	1984.8	2643.75	2019.47
398.3	-632.564	-679.881	-1868.78	-1799.94	-864.266	-1753.24	398.343	918.333	953.278	765.324	953.278	398.3	2879.41	2782.14	1962.47	1983.61	2712.53	2010.93
398.2	-549.787	-575.912	-1868.29	-1794.5	-754.883	-1763.1	398.243	965	981.066	763.631	981.066	398.2	2901.91	2850.96	1959.74	1982.24	2785.35	2002.86
398.1	-448.675	-464.159	-1867.79	-1788.48	-639.072	-1772.19	398.143	958.333	1012.79	761.403	1012.79	398.1	2934.41	2923.63	1956.95	1980.92	2861.21	1995.4
398	-272.009	-346.857	-1867.3	-1781.76	-519.184	-1780.5	398.043	986.667	1049.13	759.224	1049.13	398	3019.41	2998.13	1954.05	1979.66	2938.13	1988.44
397.9	-185.898	-227.42	-1866.8	-1774.25	-398.735	-1788.04	397.943	1128.33	1089.43	756.707	1089.43	397.9	3054.41	3071.53	1950.89	1978.3	3013.24	1981.77
397.8	-95.8977	-110.63	-1866.3	-1765.81	-282.608	-1794.82	397.843	1296.67	1131.58	752.595	1131.58	397.8	3079.41	3140.43	1947.61	1977.03	3083.17	1975.46
397.7	-4.23103	-2.61914	-1865.81	-1756.3	-177.043	-1800.89	397.743	1180	1173.56	746.574	1173.56	397.7	3236.91	3200.61	1944.26	1975.9	3143.74	1969.47
397.6	59.1023	89.6906	-1865.31	-1745.56	-89.0775	-1806.29	397.643	1275	1215.62	741.778	1215.62	397.6	3081.91	3247.24	1940.42	1974.56	3190.16	1963.36
397.5	166.325	159.292	-1864.82	-1733.42	-25.8431	-1811.08	397.543	1330	1251.35	735.878	1251.35	397.5	3336.91	3277.17	1937.03	1973.99	3219.24	1958
397.4	136.325	200.507	-1864.32	-1719.69	6.84521	-1815.29	397.443	1278.33	1276.22	729.303	1276.22	397.4	3221.91	3286.28	1932.88	1973.04	3226.88	1952.12
397.3	207.436	210.25	-1863.82	-1704.16	5.75561	-1818.99	397.343	1271.67	1286.7	723.228	1286.7	397.3	3334.41	3274.59	1929.05	1972.87	3213.03	1946.79
397.2	188.547	188.849	-1863.33	-1686.65	-28.9329	-1822.22	397.243	1280	1279.51	717.159	1279.51	397.2	3206.91	3242.45	1924.88	1972.92	3178	1941.29
397.1	134.102	139.96	-1862.83	-1666.93	-93.7274	-1825.05	397.143	1216.67	1254.67	710.931	1254.67	397.1	3074.41	3193.45	1921.08	1974.03	3125.27	1936.31
397	51.8803	69.7269	-1862.34	-1644.82	-182.632	-1827.49	397.043	1180	1216.1	705.334	1216.1	397	3236.91	3131.75	1917.66	1976.37	3058.85	1931.84
396.9	56.8803	-14.5666	-1861.84	-1620.13	-288.498	-1829.62	396.943	1098.33	1168.31	700.082	1168.31	396.9	3056.91	3061.08	1913.74	1979.26	2982.32	1926.99
396.8	-65.342	-105.761	-1861.35	-1592.72	-404.274	-1831.46	396.843	1071.67	1116.69	695.675	1116.69	396.8	3136.91	2986.92	1910.35	1983.94	2900.93	1922.75
396.7	-267.009	-197.672	-1860.85	-1562.5	-523.827	-1833.05	396.743	1060	1064.61	691.514	1064.61	396.7	2976.91	2912.36	1906.71	1989.92	2817.51	1918.35
396.6	-304.786	-285.612	-1860.35	-1529.43	-642.475	-1834.41	396.643	1006.67	1014.65	687.436	1014.65	396.6	2784.41	2841.13	1903.53	1998.21	2735.51	1914.48
396.5	-487.564	-366.283	-1859.86	-1493.62	-756.785	-1835.59	396.543	948.333	968.799	683.904	968.799	396.5	2749.41	2775.67	1900.92	2009.26	2657.02	1911.23
396.4	-437.009	-437.746	-1859.36	-1455.33	-864.538	-1836.6	396.443	971.667	927.908	680.978	927.908	396.4	2709.41	2717.17	1898.4	2022.95	2582.89	1908.13
396.3	-593.675	-499.212	-1858.87	-1415.04	-964.433	-1837.47	396.343	943.333	891.294	677.761	891.294	396.3	2611.91	2666.76	1895.99	2039.64	2513.91	1905.19
396.2	-655.898	-550.852	-1858.37	-1373.56	-1055.82	-1838.21	396.243	885	859.415	674.822	859.415	396.2	2721.91	2625.33	1893.87	2059.85	2450.64	1902.58
396.1	-642.564	-593.727	-1857.87	-1332.02	-1138.61	-1838.84	396.143	901.667	832.31	672.497	832.31	396.1	2621.91	2592.59	1891.41	2083.21	2392.53	1899.67
396	-670.898	-629.593	-1857.38	-1292.02	-1212.95	-1839.38	396.043	876.667	808.739	669.961	808.739	396	2634.41	2569.2	1889.25	2110.49	2340.12	1897.09
395.9	-699.787	-660.831	-1856.88	-1255.54	-1279.22	-1839.83	395.943	890	788.719	667.673	788.719	395.9	2744.41	2554.51	1887.04	2141.24	2292.85	1894.49
395.8	-672.009	-690.226	-1856.39	-1224.84	-1337.95	-1840.2	395.843	716.667	771.377	665.213	771.377	395.8	2511.91	2547.43	1884.49	2174.7	2250.12	1891.58
395.7	-712.009	-720.633	-1855.89	-1202.18	-1389.72	-1840.51	395.743	765	758.341	664.644	758.341	395.7	2521.91	2547.54	1882.63	2210.82	2212.6	1889.39
395.6	-791.453	-754.605	-1855.39	-1189.43	-1435.21	-1840.76	395.643	748.333	746.785	663.533	746.785	395.6	2436.91	2551.87	1880.73	2247.01	2179.15	1887.18
395.5	-787.564	-793.921	-1854.9	-1187.72	-1475.04	-1840.96	395.543	753.333	737.062	662.595	737.062	395.5	2514.41	2557.41	1879.08	2280.67	2149.66	1885.23
395.4	-797.009	-839.334	-1854.4	-1197.19	-1509.84	-1841.11	395.443	808.333	728.635	661.591	728.635	395.4	2599.41	2559.56	1877.2	2307.6	2123.28	1883.08
395.3	-867.009	-890.524	-1853.91	-1216.89	-1540.23	-1841.21	395.343	751.667	720.695	659.967	720.695	395.3	2536.91	2554.03	1875.05	2323.86	2099.59	1880.68
395.2	-904.231	-946.284	-1853.41	-1245.07	-1566.77	-1841.27	395.243	666.667	714.264	658.952	714.264	395.2	2539.41	2537.92	1873.09	2326.94	2078.68	1878.48
395.1	-975.898	-1004.95	-1852.91	-1279.51	-1589.97	-1841.3	395.143	713.333	709.496	658.867	709.496	395.1	2486.91	2509.83	1871.11	2315.76	2060.02	1876.28
395	-1018.12	-1064.7	-1852.42	-1317.95	-1610.3	-1841.3	395.043	706.667	704.809	658.264	704.809	395	2496.91	2471.2	1869.29	2292.07	2043.47	1874.24
394.9	-1057.01	-1123.89	-1851.92	-1358.31	-1628.16	-1841.26	394.943	693.333	700.682	657.729	700.682	394.9	2346.91	2424.97	1867.42	2259.05	2028.6	1872.18
394.8	-1135.34	-1181.19	-1851.43	-1398.93	-1643.91	-1841.2	394.843	725	697.107	657.335	697.107	394.8	2526.91	2375.32	1866	2221.13	2015.62	1870.57
394.7	-1258.12	-1235.66	-1850.93	-1438.56	-1657.85	-1841.11	394.743	651.667	693.524	656.586	693.524	394.7	2306.91	2324.6	1864.04	2180.87	2003.38	1868.43
394.6	-1246.45	-1286.72	-1850.43	-1476.33	-1670.26	-1841	394.643	716.667	691.04	656.64	691.04	394.6	2279.41	2276.36	1862.72	2142	1992.87	1866.95
394.5	-1319.79	-1334.04	-1849.94	-1511.71	-1681.34	-1840.87	394.543	720	688.088	655.976	688.088	394.5	2256.91	2231.52	1861.49	2105.58	1983.36	1865.56
394.4	-1353.67	-1377.49	-1849.44	-1544.38	-1691.29	-1840.71	394.443	626.667	685.312	655.268	685.312	394.4	2229.41	2190.79	1860.32	2072.45	1974.73	1864.23
394.3	-1416.45	-1417.12	-1848.95	-1574.23	-1700.25	-1840.54	394.343	656.667	683.751	655.584	683.751	394.3	2044.41	2154.42	1859.22	2042.99	1966.87	1863
394.2	-1603.12	-1453.04	-1848.45	-1601.23	-1708.36	-1840.35	394.243	671.667	682.031	655.572	682.031	394.2	2151.91	2122.83	1858.67	2017.68	1960.17	1862.32
394.1	-1570.9	-1485.46	-1847.96	-1625.5	-1715.72	-1840.15	394.143	665	680.293	655.394	680.293	394.1	2209.41	2094.86	1857.8	1995.47	1953.67	1861.32
394	-1696.45	-1514.6	-1847.46	-1647.16	-1722.43	-1839.93	394.043	711.667	678.759	655.288	678.759	394	2206.91	2070.32	1856.76	1976.21	1947.47	1860.15
393.9	-1703.67	-1540.71	-1846.96	-1666.38	-1728.57	-1839.69	393.943	735	676.824	654.664	676.824	393.9	2064.41	2049.01	1855.72	1959.76	1941.68	1859
393.8	-1711.45	-1564.05	-1846.47	-1683.36	-1734.18	-1839.44	393.843	721.667	674.73	653.775	674.73	393.8	1996.91	2030.93	1855.1	1946.17	1936.68	1858.28
393.7	-1680.9	-1584.87	-1845.97	-1698.29	-1739.34	-1839.18	393.743	683.333	672.868	653.023	672.868	393.7	2006.91	2015.46	1854.68	1934.86	1932.21	1857.75
393.6	-1703.12	-1603.44	-1845.48	-1711.4	-1744.09	-1838.91	393.643	656.667	671.506	652.688	671.506	393.6	2036.91	2002.02	1854.23	1925.28	1928	1857.2
393.5	-1776.45	-1620	-1844.98	-1722.87	-1748.46	-1838.63	393.543	670	670.513	652.644	670.513	393.5	1934.41	1990.22	1853.68	1917.06	1923.96	1856.57
393.4	-1711.45	-1634.76	-1844.48	-1732.9	-1752.49	-1838.34	393.443	718.333	669.44	652.452	669.44	393.4	1989.41	1980.16	1853.44	1910.35	1920.46	1856.24
393.3	-1734.79	-1647.94	-1843.99	-1741.67	-1756.22	-1838.04	393.343	660	667.893	651.723	667.893	393.3	1946.91	1971.15	1853.04	1904.46	1917.03	1855.75
393.2	-1774.79	-1659.73	-1843.49	-1749.33	-1759.67	-1837.72	393.243	696.667	667.041	651.631	667.041	393.2	1936.91	1963.26	1852.76	1899.49	1913.91	1855.39
393.1	-1733.67	-1670.3	-1843	-1756.04	-1762.86	-1837.4	393.143	736.667	665.834	651.133	665.834	393.1	1921.91	1956.23	1852.51	1895.19	1911	1855.06
393	-1728.67	-1679.81	-1842.5	-1761.92	-1765.82	-1837.08	393.043	700	664.226	650.187	664.226	393	1871.91	1949.95	1852.31	1891.47	1908.31	1854.78
392.9	-1748.12	-1688.38	-1842.01	-1767.09	-1768.56	-1836.74	392.943	723.333	663.057	649.635	663.057	392.9	1916.91	1944.4	1852.25	1888.34	1905.91	1854.65
392.8	-1739.23	-1696.14	-1841.51	-1771.66	-1771.1	-1836.4	392.843	688.333	661.662	648.82	661.662	392.8	1911.91	1939.23	1852.06	1885.43	1903.53	1854.39
392.7	-1743.12	-1703.18	-1841.01	-1775.69	-1773.46	-1836.05	392.743	671.667	660.683	648.383	660.683	392.7	1926.91	1934.51	1851.88	1882.84	1901.28	1854.15
392.6	-1788.12	-1709.6	-1840.52	-1779.28	-1775.66	-1835.7	392.643	681.667	659.916	648.125	659.916	392.6	1789.41	1930.12	1851.66	1880.45	1899.12	1853.86
392.5	-1815.34	-1715.47	-1840.02	-1782.48	-1777.7	-1835.34	392.543	663.333	659.067	647.754	659.067	392.5	1844.41	1926.47	1851.84	1878.7	1897.46	1853.99
392.4	-1783.67	-1720.84	-1839.53	-1785.33	-1779.59	-1834.97	392.443	671.667	658.444	647.581	658.444	392.4	1791.91	1922.95	1851.86	1876.97	1895.76	1853.95
392.3	-1749.23	-1725.79	-1839.03	-1787.89	-1781.35	-1834.6	392.343	628.333	657.754	647.315	657.754	392.3	1894.41	1919.85	1852.04	1875.56	1894.3	1854.07
392.2	-1761.45	-1730.34	-1838.53	-1790.19	-1782.99	-1834.22	392.243	658.333	657.564	647.525	657.564	392.2	1901.91	1916.68	1851.92	1873.99	1892.62	1853.89
392.1	-1801.45	-1734.55	-1838.04	-1792.27	-1784.52	-1833.84	392.143	728.333	657.067	647.405	657.067	392.1	1839.41	1913.7	1851.77	1872.53	1891.01	1853.69
392	-1789.23	-1738.44	-1837.54	-1794.14	-1785.93	-1833.46	392.043	700	655.815	646.51	655.815	392	1804.41	1911.1	1851.8	1871.36	1889.66	1853.68

## Sheet: Fig. 3c
X(Hour)	100 mA cm-2	X(Hour)	500 mA cm-2
0.0125	235.31	24.0347	492.4
0.01389	89.9688	24.0361	492.32
0.01528	214.001	24.0375	493.92
0.01667	94.7905	24.0389	493.84
0.01806	196.625	24.0403	495.28
0.01944	98.3902	24.0417	495.04
0.02083	181.36	24.0431	496.4
0.02222	100.923	24.0444	496.08
0.02361	168.183	24.0458	497.2
0.025	102.767	24.0472	497.2
0.02639	157.562	24.0486	498.16
0.02778	104.59	24.05	498
0.02917	148.407	24.0514	498.64
0.03056	106.034	24.0528	498.4
0.03194	141.497	24.0542	499.12
0.03333	107.411	24.0556	498.72
0.03472	135.586	24.0569	499.6
0.03611	108.011	24.0583	499.2
0.0375	130.765	24.0597	499.76
0.03889	109.011	24.0611	499.76
0.04028	127.232	24.0625	499.92
0.04167	109.256	24.0639	500.32
0.04306	124.121	24.0653	500.32
0.04444	109.678	24.0667	500.56
0.04583	121.299	24.0681	500.48
0.04722	109.9	24.0694	500.72
0.04861	118.81	24.0708	500.72
0.05	109.833	24.0722	501.04
0.05139	117.544	24.0736	500.88
0.05278	109.922	24.075	501.12
0.05417	116.055	24.0764	501.2
0.05556	109.856	24.0778	501.04
0.05694	115.255	24.0792	501.28
0.05833	110.345	24.0806	500.96
0.05972	114.1	24.0819	501.2
0.06111	110.722	24.0833	501.44
0.0625	113.389	24.0847	501.28
0.06389	110.411	24.0861	501.52
0.06528	112.522	24.0875	501.52
0.06667	110.478	24.0889	501.52
0.06806	112.389	24.0903	501.44
0.06944	110.389	24.0917	501.44
0.07083	112.211	24.0931	501.84
0.07222	110.5	24.0944	501.84
0.07361	111.433	24.0958	501.92
0.075	110.189	24.0972	501.68
0.07639	111.056	24.0986	501.92
0.07778	109.967	24.1	501.68
0.07917	110.922	24.1014	502
0.08056	110.1	24.1028	501.68
0.08194	110.389	24.1042	501.84
0.08333	109.856	24.1056	502
0.08472	110.056	24.1069	501.84
0.08611	110.211	24.1083	501.84
0.0875	110.189	24.1097	502
0.08889	109.922	24.1111	501.68
0.09028	109.789	24.1125	501.84
0.09167	110.145	24.1139	501.68
0.09306	109.522	24.1153	501.92
0.09444	109.989	24.1167	501.6
0.09583	109.433	24.1181	501.92
0.09722	109.678	24.1194	501.52
0.09861	109.034	24.1208	502
0.1	109.5	24.1222	501.6
0.10139	109.034	24.1236	502.24
0.10278	109.167	24.125	501.6
0.10417	109.122	24.1264	501.92
0.10556	108.967	24.1278	501.6
0.10694	109.545	24.1292	502
0.10833	109.545	24.1306	501.92
0.10972	109.234	24.1319	501.84
0.11111	109.256	24.1333	501.92
0.1125	109.034	24.1347	501.92
0.11389	108.922	24.1361	501.92
0.11528	108.656	24.1375	501.84
0.11667	109.211	24.1389	502
0.11806	108.922	24.1403	501.92
0.11944	108.834	24.1417	502.24
0.12083	108.434	24.1431	501.76
0.12222	108.678	24.1444	502.08
0.12361	107.967	24.1458	502
0.125	108.678	24.1472	502.08
0.12639	108.323	24.1486	501.84
0.12778	108.611	24.15	501.92
0.12917	108.189	24.1514	501.84
0.13056	108.811	24.1528	501.6
0.13194	108.211	24.1542	501.84
0.13333	108.323	24.1556	502
0.13472	108.189	24.1569	502
0.13611	107.411	24.1583	501.92
0.1375	107.678	24.1597	501.92
0.13889	107.945	24.1611	502.08
0.14028	107.767	24.1625	502
0.14167	108.011	24.1639	502
0.14306	107.723	24.1653	501.84
0.14444	107.967	24.1667	501.84
0.14583	107.389	24.1681	501.84
0.14722	107.745	24.1694	501.76
0.14861	107.234	24.1708	502.24
0.15	108.034	24.1722	501.6
0.15139	107.145	24.1736	502.16
0.15278	107.967	24.175	501.6
0.15417	106.967	24.1764	502
0.15556	108.056	24.1778	501.68
0.15694	107.389	24.1792	502.08
0.15833	107.811	24.1806	501.76
0.15972	107.345	24.1819	501.92
0.16111	107.767	24.1833	501.84
0.1625	107.212	24.1847	502.16
0.16389	107.367	24.1861	501.68
0.16528	107.189	24.1875	502.08
0.16667	107.656	24.1889	501.92
0.16806	107.145	24.1903	502
0.16944	107.745	24.1917	502
0.17083	107.389	24.1931	502.16
0.17222	107.323	24.1944	501.76
0.17361	107.456	24.1958	502.24
0.175	106.9	24.1972	501.84
0.17639	107.723	24.1986	502.08
0.17778	106.9	24.2	501.68
0.17917	107.411	24.2014	502
0.18056	107.1	24.2028	501.68
0.18194	107.723	24.2042	502.16
0.18333	107.256	24.2056	501.6
0.18472	107.923	24.2069	502.32
0.18611	107.5	24.2083	501.84
0.1875	107.478	24.2097	502
0.18889	107.611	24.2111	501.76
0.19028	107.234	24.2125	502.24
0.19167	107.634	24.2139	501.84
0.19306	106.723	24.2153	502.08
0.19444	107.7	24.2167	501.68
0.19583	107.078	24.2181	502.24
0.19722	107.611	24.2194	501.76
0.19861	107.078	24.2208	502.16
0.2	107.012	24.2222	501.84
0.20139	106.967	24.2236	502.08
0.20278	107.256	24.225	501.92
0.20417	106.834	24.2264	501.92
0.20556	107.1	24.2278	502
0.20694	106.945	24.2292	501.92
0.20833	107.012	24.2306	501.92
0.20972	106.967	24.2319	501.84
0.21111	106.678	24.2333	501.92
0.2125	106.878	24.2347	501.68
0.21389	106.678	24.2361	502
0.21528	106.589	24.2375	501.68
0.21667	106.856	24.2389	501.92
0.21806	106.5	24.2403	501.92
0.21944	106.7	24.2417	501.84
0.22083	106.656	24.2431	501.84
0.22222	106.7	24.2444	501.76
0.22361	106.5	24.2458	502
0.225	106.434	24.2472	501.44
0.22639	106.412	24.2486	502
0.22778	106.123	24.25	501.84
0.22917	106.345	24.2514	501.92
0.23056	106.078	24.2528	501.76
0.23194	106.123	24.2542	502.24
0.23333	106.078	24.2556	502.08
0.23472	106.034	24.2569	502.16
0.23611	106.234	24.2583	501.92
0.2375	106.389	24.2597	502.08
0.23889	106.323	24.2611	502
0.24028	105.678	24.2625	501.92
0.24167	106.034	24.2639	502.24
0.24306	105.701	24.2653	501.84
0.24444	106.434	24.2667	501.92
0.24583	105.456	24.2681	502.16
0.24722	106.434	24.2694	502
0.24861	105.456	24.2708	502.32
0.25	106.389	24.2722	502
0.25139	105.989	24.2736	502.24
0.25278	106.923	24.275	502.24
0.25417	105.945	24.2764	502.4
0.25556	106.723	24.2778	502.08
0.25694	106.167	24.2792	502.48
0.25833	106.523	24.2806	502.16
0.25972	106.012	24.2819	502.32
0.26111	106.767	24.2833	502.08
0.2625	105.634	24.2847	502.48
0.26389	106.9	24.2861	502.08
0.26528	105.901	24.2875	502.32
0.26667	106.789	24.2889	502
0.26806	105.634	24.2903	502.32
0.26944	106.9	24.2917	501.84
0.27083	105.634	24.2931	502.24
0.27222	107.012	24.2944	502
0.27361	106.078	24.2958	502.16
0.275	106.256	24.2972	501.68
0.27639	106.034	24.2986	502.16
0.27778	106.412	24.3	501.84
0.27917	106.323	24.3014	502.16
0.28056	106.278	24.3028	502.16
0.28194	105.812	24.3042	502.16
0.28333	106.078	24.3056	502.16
0.28472	105.878	24.3069	502.24
0.28611	106.234	24.3083	502.24
0.2875	105.567	24.3097	502.24
0.28889	105.923	24.3111	502.32
0.29028	105.078	24.3125	502.24
0.29167	105.767	24.3139	502.32
0.29306	105.212	24.3153	502.08
0.29444	105.389	24.3167	502.16
0.29583	105.123	24.3181	502.24
0.29722	105.967	24.3194	502.4
0.29861	105.012	24.3208	502.08
0.3	105.967	24.3222	502.32
0.30139	105.567	24.3236	502.08
0.30278	105.634	24.325	502.24
0.30417	105.678	24.3264	502.24
0.30556	105.456	24.3278	502.24
0.30694	105.567	24.3292	502.16
0.30833	105.456	24.3306	502.24
0.30972	105.701	24.3319	502.16
0.31111	105.701	24.3333	502.24
0.3125	106.212	24.3347	502
0.31389	105.612	24.3361	502.24
0.31528	106.212	24.3375	501.92
0.31667	106.078	24.3389	502.16
0.31806	106.256	24.3403	501.92
0.31944	105.389	24.3417	502.32
0.32083	106.278	24.3431	501.92
0.32222	105.901	24.3444	502.32
0.32361	105.989	24.3458	502
0.325	106.012	24.3472	502.24
0.32639	105.678	24.3486	502.24
0.32778	106.1	24.35	502.4
0.32917	105.634	24.3514	502.16
0.33056	106.012	24.3528	502.56
0.33194	105.545	24.3542	502.24
0.33333	105.945	24.3556	502.48
0.33472	105.923	24.3569	502.24
0.33611	105.789	24.3583	502.4
0.3375	105.701	24.3597	502.32
0.33889	105.767	24.3611	502.24
0.34028	105.789	24.3625	502.32
0.34167	105.812	24.3639	502.24
0.34306	105.389	24.3653	502.4
0.34444	105.767	24.3667	502.4
0.34583	105.123	24.3681	502.48
0.34722	105.834	24.3694	502.32
0.34861	105.567	24.3708	502.56
0.35	105.767	24.3722	502.16
0.35139	105.634	24.3736	502.4
0.35278	105.789	24.375	502.32
0.35417	105.856	24.3764	502.48
0.35556	105.589	24.3778	502.4
0.35694	105.856	24.3792	502.56
0.35833	105.723	24.3806	502.56
0.35972	105.834	24.3819	502.56
0.36111	105.456	24.3833	502.56
0.3625	106.056	24.3847	502.4
0.36389	105.589	24.3861	502.64
0.36528	105.434	24.3875	502.56
0.36667	105.567	24.3889	502.64
0.36806	105.501	24.3903	502.48
0.36944	105.034	24.3917	502.32
0.37083	105.634	24.3931	502.56
0.37222	105.234	24.3944	502.4
0.37361	105.989	24.3958	502.8
0.375	105.189	24.3972	502.24
0.37639	105.767	24.3986	502.72
0.37778	104.678	24.4	502.4
0.37917	105.767	24.4014	502.8
0.38056	104.412	24.4028	502.32
0.38194	105.612	24.4042	502.56
0.38333	104.923	24.4056	502.32
0.38472	105.834	24.4069	502.72
0.38611	104.656	24.4083	502.4
0.3875	105.723	24.4097	502.48
0.38889	104.745	24.4111	502.56
0.39028	105.923	24.4125	502.64
0.39167	104.478	24.4139	502.48
0.39306	105.701	24.4153	502.8
0.39444	104.59	24.4167	502.24
0.39583	105.634	24.4181	502.8
0.39722	104.323	24.4194	502.32
0.39861	105.634	24.4208	502.72
0.4	104.501	24.4222	502.08
0.40139	105.723	24.4236	502.64
0.40278	104.39	24.425	502.08
0.40417	105.656	24.4264	502.64
0.40556	104.434	24.4278	502.4
0.40694	105.167	24.4292	502.16
0.40833	104.767	24.4306	502.24
0.40972	104.923	24.4319	502.24
0.41111	104.256	24.4333	502.24
0.4125	104.945	24.4347	502.24
0.41389	104.256	24.4361	502.4
0.41528	104.834	24.4375	502.32
0.41667	104.167	24.4389	502.64
0.41806	105.345	24.4403	502.32
0.41944	104.456	24.4417	502.64
0.42083	105.167	24.4431	502.56
0.42222	104.79	24.4444	502.56
0.42361	105.234	24.4458	502.56
0.425	104.701	24.4472	502.72
0.42639	105.034	24.4486	502.64
0.42778	104.678	24.45	502.48
0.42917	104.612	24.4514	502.8
0.43056	105.145	24.4528	502.56
0.43194	104.39	24.4542	502.64
0.43333	104.678	24.4556	502.56
0.43472	104.612	24.4569	502.56
0.43611	104.412	24.4583	502.56
0.4375	104.456	24.4597	502.56
0.43889	104.767	24.4611	502.4
0.44028	104.456	24.4625	502.56
0.44167	104.856	24.4639	502.16
0.44306	104.301	24.4653	502.64
0.44444	104.945	24.4667	502.32
0.44583	104.456	24.4681	502.64
0.44722	104.812	24.4694	502.4
0.44861	104.256	24.4708	502.32
0.45	104.59	24.4722	502.64
0.45139	104.145	24.4736	502.48
0.45278	104.812	24.475	502.72
0.45417	104.19	24.4764	502.48
0.45556	104.79	24.4778	502.72
0.45694	104.412	24.4792	502.24
0.45833	104.812	24.4806	502.64
0.45972	104.545	24.4819	502.16
0.46111	104.612	24.4833	502.64
0.4625	104.478	24.4847	502.24
0.46389	104.434	24.4861	502.48
0.46528	104.678	24.4875	502.48
0.46667	104.745	24.4889	502.48
0.46806	104.923	24.4903	502.64
0.46944	104.723	24.4917	502.48
0.47083	104.79	24.4931	502.56
0.47222	104.701	24.4944	502.48
0.47361	104.678	24.4958	502.48
0.475	104.567	24.4972	502.72
0.47639	104.99	24.4986	502.32
0.47778	104.301	24.5	502.8
0.47917	104.812	24.5014	502.64
0.48056	104.723	24.5028	502.64
0.48194	104.99	24.5042	502.48
0.48333	104.678	24.5056	502.8
0.48472	104.945	24.5069	502.8
0.48611	104.856	24.5083	502.48
0.4875	104.634	24.5097	502.56
0.48889	105.101	24.5111	502.56
0.49028	104.678	24.5125	502.32
0.49167	104.523	24.5139	502.48
0.49306	103.923	24.5153	502.48
0.49444	103.99	24.5167	502.32
0.49583	104.145	24.5181	502.48
0.49722	103.923	24.5194	502.48
0.49861	103.879	24.5208	502.32
0.5	103.634	24.5222	502.4
0.50139	103.656	24.5236	502.32
0.50278	103.656	24.525	502.48
0.50417	103.879	24.5264	502.32
0.50556	103.567	24.5278	502.4
0.50694	103.967	24.5292	502.32
0.50833	103.501	24.5306	502.4
0.50972	103.879	24.5319	502.48
0.51111	103.656	24.5333	502.56
0.5125	103.99	24.5347	502.32
0.51389	104.078	24.5361	502.48
0.51528	104.345	24.5375	502.48
0.51667	103.967	24.5389	502.56
0.51806	104.456	24.5403	502.24
0.51944	103.567	24.5417	502.32
0.52083	104.345	24.5431	502.16
0.52222	104.145	24.5444	502.48
0.52361	104.812	24.5458	502.24
0.525	104.101	24.5472	502.64
0.52639	104.656	24.5486	502.24
0.52778	104.056	24.55	502.32
0.52917	104.612	24.5514	502.24
0.53056	104.034	24.5528	502.08
0.53194	104.145	24.5542	502.16
0.53333	104.101	24.5556	502.08
0.53472	104.101	24.5569	502.56
0.53611	104.012	24.5583	502.16
0.5375	104.123	24.5597	502.4
0.53889	104.19	24.5611	502.32
0.54028	103.99	24.5625	502.56
0.54167	104.501	24.5639	502.48
0.54306	104.167	24.5653	502.4
0.54444	104.412	24.5667	502.56
0.54583	104.456	24.5681	502.56
0.54722	104.456	24.5694	502.64
0.54861	104.59	24.5708	502.48
0.55	104.567	24.5722	502.72
0.55139	104.59	24.5736	502.32
0.55278	104.367	24.575	502.64
0.55417	104.234	24.5764	502.32
0.55556	104.456	24.5778	502.88
0.55694	104.59	24.5792	502.4
0.55833	104.345	24.5806	502.88
0.55972	104.478	24.5819	502.56
0.56111	104.167	24.5833	502.72
0.5625	104.856	24.5847	502.8
0.56389	104.545	24.5861	502.8
0.56528	104.878	24.5875	502.64
0.56667	104.434	24.5889	502.96
0.56806	104.723	24.5903	502.48
0.56944	104.39	24.5917	502.96
0.57083	104.078	24.5931	502.56
0.57222	104.501	24.5944	502.72
0.57361	103.856	24.5958	502.48
0.575	104.234	24.5972	502.88
0.57639	103.856	24.5986	502.48
0.57778	104.278	24.6	502.96
0.57917	104.256	24.6014	502.72
0.58056	103.967	24.6028	502.88
0.58194	104.212	24.6042	502.64
0.58333	104.034	24.6056	503.04
0.58472	103.812	24.6069	502.48
0.58611	103.901	24.6083	503.04
0.5875	104.145	24.6097	502.48
0.58889	103.567	24.6111	503.04
0.59028	104.234	24.6125	502.64
0.59167	103.723	24.6139	503.2
0.59306	104.19	24.6153	502.64
0.59444	103.945	24.6167	503.04
0.59583	104.078	24.6181	502.4
0.59722	103.545	24.6194	502.96
0.59861	104.656	24.6208	502.32
0.6	103.79	24.6222	502.96
0.60139	104.412	24.6236	502.56
0.60278	103.834	24.625	502.8
0.60417	104.301	24.6264	502.72
0.60556	103.812	24.6278	502.72
0.60694	104.034	24.6292	502.64
0.60833	103.923	24.6306	502.72
0.60972	103.679	24.6319	502.72
0.61111	103.856	24.6333	502.88
0.6125	103.501	24.6347	502.56
0.61389	103.945	24.6361	502.8
0.61528	103.567	24.6375	502.8
0.61667	103.834	24.6389	502.88
0.61806	103.812	24.6403	502.88
0.61944	103.767	24.6417	502.64
0.62083	103.79	24.6431	502.72
0.62222	103.456	24.6444	502.4
0.62361	103.767	24.6458	502.72
0.625	103.612	24.6472	502.4
0.62639	103.679	24.6486	502.88
0.62778	104.034	24.65	502.48
0.62917	103.834	24.6514	502.4
0.63056	104.056	24.6528	502.56
0.63194	103.879	24.6542	502.48
0.63333	103.745	24.6556	502.24
0.63472	103.945	24.6569	502.48
0.63611	103.434	24.6583	502.48
0.6375	103.879	24.6597	502.16
0.63889	103.812	24.6611	502.72
0.64028	104.078	24.6625	502.56
0.64167	103.567	24.6639	502.56
0.64306	103.767	24.6653	502.56
0.64444	103.101	24.6667	502.64
0.64583	103.901	24.6681	502.8
0.64722	103.279	24.6694	502.88
0.64861	103.723	24.6708	502.56
0.65	103.256	24.6722	502.96
0.65139	104.034	24.6736	502.88
0.65278	103.523	24.675	503.2
0.65417	104.278	24.6764	503.04
0.65556	103.656	24.6778	503.2
0.65694	104.278	24.6792	502.88
0.65833	103.412	24.6806	503.36
0.65972	104.167	24.6819	502.8
0.66111	103.612	24.6833	503.12
0.6625	104.056	24.6847	502.96
0.66389	103.945	24.6861	503.2
0.66528	103.634	24.6875	502.88
0.66667	103.523	24.6889	503.36
0.66806	103.79	24.6903	502.96
0.66944	103.412	24.6917	503.04
0.67083	103.967	24.6931	503.04
0.67222	103.59	24.6944	503.04
0.67361	103.99	24.6958	503.04
0.675	103.723	24.6972	502.96
0.67639	103.901	24.6986	503.12
0.67778	103.301	24.7	502.96
0.67917	103.945	24.7014	503.04
0.68056	103.19	24.7028	502.88
0.68194	103.19	24.7042	502.88
0.68333	103.367	24.7056	502.56
0.68472	103.034	24.7069	502.72
0.68611	103.79	24.7083	502.72
0.6875	103.279	24.7097	502.8
0.68889	104.101	24.7111	502.88
0.69028	103.19	24.7125	503.04
0.69167	104.034	24.7139	502.72
0.69306	103.301	24.7153	502.72
0.69444	104.056	24.7167	502.48
0.69583	103.123	24.7181	502.88
0.69722	103.901	24.7194	502.8
0.69861	103.479	24.7208	503.12
0.7	103.945	24.7222	502.8
0.70139	103.19	24.7236	503.04
0.70278	103.879	24.725	502.8
0.70417	102.679	24.7264	503.28
0.70556	103.901	24.7278	502.72
0.70694	103.279	24.7292	502.88
0.70833	103.901	24.7306	502.88
0.70972	103.367	24.7319	502.88
0.71111	104.012	24.7333	503.12
0.7125	103.234	24.7347	502.96
0.71389	103.901	24.7361	503.04
0.71528	103.679	24.7375	503.04
0.71667	103.59	24.7389	503.04
0.71806	103.79	24.7403	503.04
0.71944	103.367	24.7417	502.8
0.72083	103.834	24.7431	502.96
0.72222	103.434	24.7444	502.88
0.72361	103.501	24.7458	503.04
0.725	103.167	24.7472	502.88
0.72639	104.167	24.7486	502.96
0.72778	103.501	24.75	502.88
0.72917	103.99	24.7514	502.8
0.73056	102.856	24.7528	502.96
0.73194	103.745	24.7542	502.8
0.73333	102.834	24.7556	502.88
0.73472	103.39	24.7569	502.8
0.73611	103.212	24.7583	503.12
0.7375	103.567	24.7597	502.8
0.73889	103.212	24.7611	503.04
0.74028	103.812	24.7625	502.8
0.74167	103.479	24.7639	503.04
0.74306	103.79	24.7653	502.72
0.74444	103.301	24.7667	503.2
0.74583	103.967	24.7681	502.8
0.74722	103.279	24.7694	503.12
0.74861	104.034	24.7708	503.04
0.75	103.745	24.7722	503.04
0.75139	104.101	24.7736	502.88
0.75278	103.745	24.775	503.04
0.75417	103.79	24.7764	502.88
0.75556	103.723	24.7778	503.2
0.75694	103.456	24.7792	502.88
0.75833	103.656	24.7806	503.28
0.75972	102.901	24.7819	502.72
0.76111	103.345	24.7833	503.28
0.7625	103.012	24.7847	502.8
0.76389	103.279	24.7861	503.2
0.76528	103.012	24.7875	502.64
0.76667	103.345	24.7889	503.12
0.76806	102.856	24.7903	502.72
0.76944	102.79	24.7917	503.04
0.77083	103.012	24.7931	502.88
0.77222	103.056	24.7944	503.2
0.77361	103.167	24.7958	502.88
0.775	102.967	24.7972	503.12
0.77639	103.101	24.7986	502.96
0.77778	102.701	24.8	503.12
0.77917	103.279	24.8014	503.04
0.78056	102.59	24.8028	503.12
0.78194	103.612	24.8042	503.04
0.78333	102.99	24.8056	502.96
0.78472	103.345	24.8069	502.96
0.78611	103.145	24.8083	503.12
0.7875	103.434	24.8097	503.12
0.78889	102.99	24.8111	503.2
0.79028	103.323	24.8125	502.96
0.79167	102.967	24.8139	503.2
0.79306	103.434	24.8153	503.04
0.79444	103.279	24.8167	503.28
0.79583	103.279	24.8181	502.96
0.79722	102.99	24.8194	503.28
0.79861	103.123	24.8208	502.8
0.8	102.79	24.8222	503.28
0.80139	103.434	24.8236	502.8
0.80278	102.99	24.825	503.2
0.80417	103.167	24.8264	502.72
0.80556	103.345	24.8278	503.04
0.80694	103.301	24.8292	503.04
0.80833	102.99	24.8306	503.04
0.80972	103.745	24.8319	502.96
0.81111	103.056	24.8333	503.2
0.8125	103.812	24.8347	503.04
0.81389	103.367	24.8361	503.04
0.81528	103.39	24.8375	503.12
0.81667	103.101	24.8389	502.88
0.81806	103.523	24.8403	503.2
0.81944	103.412	24.8417	502.8
0.82083	103.767	24.8431	503.04
0.82222	102.879	24.8444	502.88
0.82361	103.479	24.8458	503.04
0.825	103.034	24.8472	502.8
0.82639	102.812	24.8486	502.96
0.82778	103.079	24.85	503.04
0.82917	102.767	24.8514	502.96
0.83056	103.034	24.8528	502.96
0.83194	102.656	24.8542	502.88
0.83333	102.99	24.8556	502.96
0.83472	102.79	24.8569	502.96
0.83611	102.99	24.8583	503.12
0.8375	102.612	24.8597	502.96
0.83889	103.501	24.8611	502.8
0.84028	102.656	24.8625	503.04
0.84167	103.545	24.8639	502.96
0.84306	102.923	24.8653	503.28
0.84444	103.456	24.8667	503.04
0.84583	103.101	24.8681	503.36
0.84722	103.39	24.8694	503.04
0.84861	102.79	24.8708	503.2
0.85	102.945	24.8722	502.96
0.85139	102.834	24.8736	503.2
0.85278	102.856	24.875	503.04
0.85417	102.923	24.8764	503.2
0.85556	102.279	24.8778	503.04
0.85694	102.834	24.8792	503.28
0.85833	102.568	24.8806	503.04
0.85972	102.901	24.8819	503.2
0.86111	103.012	24.8833	502.88
0.8625	103.301	24.8847	503.28
0.86389	102.879	24.8861	502.96
0.86528	103.39	24.8875	503.2
0.86667	102.79	24.8889	503.04
0.86806	103.456	24.8903	502.88
0.86944	102.745	24.8917	503.04
0.87083	103.101	24.8931	503.04
0.87222	103.056	24.8944	503.12
0.87361	103.434	24.8958	502.96
0.875	102.879	24.8972	503.12
0.87639	103.034	24.8986	503.36
0.87778	102.612	24.9	503.2
0.87917	102.967	24.9014	503.36
0.88056	102.656	24.9028	503.04
0.88194	102.412	24.9042	503.12
0.88333	102.679	24.9056	503.04
0.88472	102.545	24.9069	503.2
0.88611	103.056	24.9083	503.04
0.8875	102.39	24.9097	503.36
0.88889	102.812	24.9111	503.2
0.89028	102.456	24.9125	503.28
0.89167	103.279	24.9139	503.2
0.89306	102.612	24.9153	503.28
0.89444	103.279	24.9167	503.36
0.89583	102.679	24.9181	503.28
0.89722	103.301	24.9194	503.12
0.89861	102.745	24.9208	503.2
0.9	103.279	24.9222	503.36
0.90139	102.59	24.9236	503.28
0.90278	103.19	24.925	503.6
0.90417	102.523	24.9264	503.36
0.90556	103.012	24.9278	503.52
0.90694	102.59	24.9292	503.2
0.90833	103.012	24.9306	503.44
0.90972	102.501	24.9319	503.36
0.91111	102.923	24.9333	503.36
0.9125	101.945	24.9347	503.28
0.91389	103.412	24.9361	503.04
0.91528	102.012	24.9375	503.2
0.91667	103.123	24.9389	503.2
0.91806	102.212	24.9403	503.2
0.91944	102.612	24.9417	503.04
0.92083	102.212	24.9431	502.96
0.92222	102.656	24.9444	503.28
0.92361	102.412	24.9458	503.2
0.925	102.612	24.9472	503.28
0.92639	102.812	24.9486	503.12
0.92778	102.434	24.95	503.28
0.92917	102.99	24.9514	503.2
0.93056	102.056	24.9528	503.28
0.93194	102.812	24.9542	503.12
0.93333	102.056	24.9556	503.36
0.93472	102.923	24.9569	503.36
0.93611	102.545	24.9583	503.28
0.9375	102.767	24.9597	503.44
0.93889	102.523	24.9611	503.36
0.94028	102.612	24.9625	503.6
0.94167	102.612	24.9639	503.44
0.94306	102.856	24.9653	503.76
0.94444	102.701	24.9667	503.6
0.94583	102.99	24.9681	503.44
0.94722	102.879	24.9694	503.36
0.94861	102.901	24.9708	503.36
0.95	103.034	24.9722	503.36
0.95139	103.123	24.9736	503.2
0.95278	102.745	24.975	503.6
0.95417	102.767	24.9764	503.12
0.95556	103.056	24.9778	503.6
0.95694	102.79	24.9792	503.2
0.95833	102.812	24.9806	503.28
0.95972	102.656	24.9819	503.28
0.96111	102.501	24.9833	503.2
0.9625	103.19	24.9847	503.12
0.96389	102.234	24.9861	503.52
0.96528	103.145	24.9875	503.2
0.96667	102.279	24.9889	503.2
0.96806	102.879	24.9903	503.36
0.96944	102.323	24.9917	503.44
0.97083	102.812	24.9931	503.28
0.97222	102.256	24.9944	503.68
0.97361	103.034	24.9958	503.2
0.975	102.234	24.9972	503.36
0.97639	103.123	24.9986	503.44
0.97778	102.301	25	503.76
0.97917	102.834	25.0014	503.28
0.98056	101.656	25.0028	503.52
0.98194	102.679	25.0042	503.28
0.98333	101.812	25.0056	503.84
0.98472	102.901	25.0069	503.28
0.98611	101.856	25.0083	503.36
0.9875	102.923	25.0097	503.44
0.98889	101.879	25.0111	503.92
0.99028	102.656	25.0125	503.6
0.99167	101.723	25.0139	503.68
0.99306	102.79	25.0153	503.52
0.99444	101.923	25.0167	503.68
0.99583	102.723	25.0181	503.68
0.99722	101.679	25.0194	503.6
0.99861	102.434	25.0208	503.68
1	101.545	25.0222	503.52
1.00139	102.679	25.0236	503.76
1.00278	101.545	25.025	503.44
1.00417	102.701	25.0264	503.92
1.00556	101.545	25.0278	503.28
1.00694	102.634	25.0292	503.84
1.00833	101.812	25.0306	503.36
1.00972	102.523	25.0319	503.76
1.01111	101.79	25.0333	503.28
1.0125	102.612	25.0347	503.6
1.01389	101.79	25.0361	503.52
1.01528	102.456	25.0375	503.68
1.01667	101.923	25.0389	503.76
1.01806	102.39	25.0403	503.68
1.01944	102.19	25.0417	503.6
1.02083	102.59	25.0431	503.6
1.02222	102.368	25.0444	503.76
1.02361	102.368	25.0458	503.6
1.025	102.345	25.0472	503.52
1.02639	102.39	25.0486	503.6
1.02778	102.168	25.05	503.76
1.02917	102.012	25.0514	503.44
1.03056	102.101	25.0528	503.76
1.03194	101.879	25.0542	503.44
1.03333	102.056	25.0556	503.92
1.03472	101.856	25.0569	503.44
1.03611	101.79	25.0583	503.84
1.0375	102.101	25.0597	503.52
1.03889	102.19	25.0611	503.92
1.04028	101.856	25.0625	503.28
1.04167	102.767	25.0639	503.92
1.04306	102.168	25.0653	503.2
1.04444	102.79	25.0667	503.92
1.04583	102.745	25.0681	503.44
1.04722	102.679	25.0694	503.84
1.04861	102.79	25.0708	503.44
1.05	102.834	25.0722	503.68
1.05139	102.656	25.0736	503.44
1.05278	102.679	25.075	503.76
1.05417	102.634	25.0764	503.28
1.05556	102.59	25.0778	503.76
1.05694	102.767	25.0792	503.04
1.05833	102.701	25.0806	503.44
1.05972	102.679	25.0819	502.88
1.06111	102.479	25.0833	503.6
1.0625	102.723	25.0847	503.28
1.06389	102.679	25.0861	503.52
1.06528	102.145	25.0875	503.12
1.06667	102.612	25.0889	503.68
1.06806	101.901	25.0903	503.2
1.06944	102.967	25.0917	503.6
1.07083	102.168	25.0931	503.44
1.07222	102.901	25.0944	503.44
1.07361	102.345	25.0958	503.44
1.075	102.59	25.0972	503.28
1.07639	102.234	25.0986	503.44
1.07778	102.856	25.1	503.6
1.07917	102.079	25.1014	503.44
1.08056	102.856	25.1028	503.76
1.08194	102.19	25.1042	503.52
1.08333	102.901	25.1056	503.6
1.08472	102.212	25.1069	503.36
1.08611	102.345	25.1083	503.6
1.0875	102.212	25.1097	503.36
1.08889	102.412	25.1111	503.52
1.09028	102.501	25.1125	503.2
1.09167	102.19	25.1139	503.28
1.09306	102.812	25.1153	503.44
1.09444	102.656	25.1167	503.36
1.09583	102.679	25.1181	503.44
1.09722	102.19	25.1194	503.52
1.09861	102.612	25.1208	503.36
1.1	102.168	25.1222	503.52
1.10139	102.612	25.1236	503.36
1.10278	101.612	25.125	503.36
1.10417	102.39	25.1264	503.44
1.10556	101.634	25.1278	503.44
1.10694	102.279	25.1292	503.44
1.10833	102.256	25.1306	503.52
1.10972	101.968	25.1319	503.52
1.11111	102.012	25.1333	503.36
1.1125	102.434	25.1347	503.68
1.11389	102.101	25.1361	503.12
1.11528	102.19	25.1375	503.84
1.11667	102.279	25.1389	503.36
1.11806	102.39	25.1403	503.92
1.11944	102.256	25.1417	503.92
1.12083	102.301	25.1431	503.84
1.12222	102.19	25.1444	504
1.12361	102.679	25.1458	503.84
1.125	102.168	25.1472	504.16
1.12639	102.301	25.1486	503.84
1.12778	102.034	25.15	504.08
1.12917	102.101	25.1514	503.92
1.13056	102.19	25.1528	503.92
1.13194	102.123	25.1542	503.6
1.13333	102.168	25.1556	504
1.13472	102.301	25.1569	504
1.13611	102.323	25.1583	503.84
1.1375	102.079	25.1597	504
1.13889	102.834	25.1611	503.76
1.14028	102.123	25.1625	504.08
1.14167	102.945	25.1639	503.68
1.14306	102.368	25.1653	504
1.14444	102.545	25.1667	504
1.14583	102.456	25.1681	503.84
1.14722	102.723	25.1694	503.84
1.14861	102.301	25.1708	503.6
1.15	102.656	25.1722	503.84
1.15139	102.434	25.1736	503.92
1.15278	102.323	25.175	503.6
1.15417	102.501	25.1764	503.92
1.15556	102.967	25.1778	503.68
1.15694	102.301	25.1792	504.08
1.15833	102.767	25.1806	504
1.15972	102.056	25.1819	503.92
1.16111	102.856	25.1833	503.92
1.1625	102.412	25.1847	503.52
1.16389	102.812	25.1861	503.68
1.16528	102.434	25.1875	503.92
1.16667	102.745	25.1889	503.92
1.16806	102.501	25.1903	503.76
1.16944	102.145	25.1917	503.6
1.17083	102.323	25.1931	503.68
1.17222	102.234	25.1944	503.68
1.17361	102.59	25.1958	503.68
1.175	102.101	25.1972	503.68
1.17639	102.412	25.1986	503.84
1.17778	102.568	25.2	503.44
1.17917	102.434	25.2014	503.76
1.18056	102.479	25.2028	503.6
1.18194	102.345	25.2042	503.68
1.18333	102.19	25.2056	503.76
1.18472	102.479	25.2069	503.76
1.18611	102.412	25.2083	503.76
1.1875	102.123	25.2097	503.76
1.18889	102.301	25.2111	503.84
1.19028	101.901	25.2125	503.92
1.19167	102.412	25.2139	503.76
1.19306	102.079	25.2153	503.76
1.19444	102.523	25.2167	503.92
1.19583	102.434	25.2181	503.84
1.19722	102.634	25.2194	504
1.19861	102.456	25.2208	503.76
1.2	102.634	25.2222	503.92
1.20139	102.456	25.2236	503.52
1.20278	102.745	25.225	503.92
1.20417	102.101	25.2264	503.84
1.20556	102.634	25.2278	503.84
1.20694	102.034	25.2292	503.92
1.20833	102.923	25.2306	503.84
1.20972	101.812	25.2319	504
1.21111	102.945	25.2333	504.08
1.2125	101.968	25.2347	503.76
1.21389	102.679	25.2361	504.08
1.21528	101.945	25.2375	503.76
1.21667	102.767	25.2389	504.24
1.21806	101.856	25.2403	503.76
1.21944	102.656	25.2417	504.32
1.22083	101.768	25.2431	503.92
1.22222	102.256	25.2444	504.32
1.22361	102.079	25.2458	504.08
1.225	102.301	25.2472	504.24
1.22639	102.19	25.2486	504
1.22778	102.456	25.25	504.24
1.22917	101.568	25.2514	503.92
1.23056	102.523	25.2528	504
1.23194	101.39	25.2542	504.08
1.23333	102.856	25.2556	503.92
1.23472	101.457	25.2569	504.16
1.23611	102.634	25.2583	504.08
1.2375	101.412	25.2597	504.08
1.23889	102.79	25.2611	503.92
1.24028	101.879	25.2625	504.16
1.24167	102.479	25.2639	504
1.24306	101.368	25.2653	504.08
1.24444	102.701	25.2667	503.6
1.24583	101.545	25.2681	504.16
1.24722	102.568	25.2694	503.84
1.24861	101.923	25.2708	504.48
1.25	102.323	25.2722	503.68
1.25139	101.745	25.2736	504.16
1.25278	101.612	25.275	504
1.25417	101.879	25.2764	504.08
1.25556	101.368	25.2778	503.84
1.25694	102.19	25.2792	504.24
1.25833	101.679	25.2806	504
1.25972	102.434	25.2819	504.24
1.26111	101.745	25.2833	503.92
1.2625	102.19	25.2847	504.32
1.26389	101.679	25.2861	504.08
1.26528	102.301	25.2875	504.08
1.26667	101.723	25.2889	504.24
1.26806	102.079	25.2903	504.24
1.26944	102.012	25.2917	504.16
1.27083	101.856	25.2931	504.24
1.27222	102.212	25.2944	504.4
1.27361	101.923	25.2958	504.24
1.275	102.19	25.2972	504.24
1.27639	101.634	25.2986	504.24
1.27778	101.723	25.3	504.4
1.27917	101.79	25.3014	504
1.28056	101.545	25.3028	504.24
1.28194	101.768	25.3042	504.24
1.28333	101.59	25.3056	504
1.28472	101.812	25.3069	504
1.28611	102.39	25.3083	504.4
1.2875	101.301	25.3097	504.08
1.28889	102.323	25.3111	504
1.29028	101.79	25.3125	503.92
1.29167	102.39	25.3139	503.84
1.29306	101.612	25.3153	504
1.29444	102.368	25.3167	503.68
1.29583	101.301	25.3181	504.08
1.29722	102.323	25.3194	503.76
1.29861	101.234	25.3208	503.92
1.3	102.145	25.3222	503.68
1.30139	101.212	25.3236	504
1.30278	101.901	25.325	503.6
1.30417	101.39	25.3264	504
1.30556	101.879	25.3278	503.84
1.30694	101.923	25.3292	504.08
1.30833	102.434	25.3306	504
1.30972	101.723	25.3319	504.08
1.31111	101.99	25.3333	503.84
1.3125	101.768	25.3347	504.24
1.31389	101.856	25.3361	504.08
1.31528	101.412	25.3375	504
1.31667	102.056	25.3389	504.08
1.31806	101.323	25.3403	504.24
1.31944	101.834	25.3417	504.08
1.32083	101.501	25.3431	504.24
1.32222	102.279	25.3444	504.08
1.32361	101.79	25.3458	504.08
1.325	102.145	25.3472	504.16
1.32639	101.99	25.3486	504.16
1.32778	102.345	25.35	504.24
1.32917	102.634	25.3514	504.16
1.33056	102.168	25.3528	504.16
1.33194	102.79	25.3542	503.84
1.33333	102.345	25.3556	504.08
1.33472	102.456	25.3569	504.08
1.33611	102.412	25.3583	504
1.3375	102.767	25.3597	503.84
1.33889	102.279	25.3611	504.08
1.34028	102.523	25.3625	503.84
1.34167	102.212	25.3639	504.16
1.34306	102.745	25.3653	504.08
1.34444	102.234	25.3667	504.08
1.34583	102.39	25.3681	504.08
1.34722	101.968	25.3694	503.76
1.34861	102.056	25.3708	504.08
1.35	101.99	25.3722	503.76
1.35139	101.723	25.3736	504
1.35278	101.901	25.375	504.08
1.35417	101.923	25.3764	504.08
1.35556	101.945	25.3778	504.08
1.35694	101.834	25.3792	504
1.35833	101.59	25.3806	504.08
1.35972	101.901	25.3819	504.16
1.36111	101.612	25.3833	504.16
1.3625	102.301	25.3847	503.92
1.36389	102.101	25.3861	504.08
1.36528	101.679	25.3875	504
1.36667	102.056	25.3889	504.08
1.36806	101.634	25.3903	504
1.36944	102.012	25.3917	504.16
1.37083	101.656	25.3931	503.92
1.37222	101.879	25.3944	504
1.37361	101.834	25.3958	504
1.375	102.056	25.3972	503.92
1.37639	101.99	25.3986	504
1.37778	102.234	25.4	504
1.37917	101.99	25.4014	503.76
1.38056	102.368	25.4028	503.68
1.38194	102.145	25.4042	503.92
1.38333	102.434	25.4056	503.68
1.38472	102.412	25.4069	503.84
1.38611	102.123	25.4083	504
1.3875	101.99	25.4097	503.92
1.38889	101.834	25.4111	504
1.39028	101.923	25.4125	503.84
1.39167	101.879	25.4139	504.08
1.39306	101.701	25.4153	503.84
1.39444	101.923	25.4167	504.16
1.39583	101.679	25.4181	503.84
1.39722	101.634	25.4194	504
1.39861	101.945	25.4208	503.76
1.4	101.679	25.4222	504.4
1.40139	102.256	25.4236	503.92
1.40278	101.679	25.425	504.4
1.40417	102.123	25.4264	504.08
1.40556	101.856	25.4278	504.4
1.40694	102.19	25.4292	504.16
1.40833	101.612	25.4306	504.32
1.40972	102.212	25.4319	504.24
1.41111	101.945	25.4333	504.32
1.4125	101.968	25.4347	504.48
1.41389	101.768	25.4361	504.32
1.41528	102.056	25.4375	504.48
1.41667	101.212	25.4389	504.32
1.41806	102.012	25.4403	504.24
1.41944	101.523	25.4417	504.48
1.42083	102.123	25.4431	504.24
1.42222	100.923	25.4444	504.48
1.42361	102.123	25.4458	504.16
1.425	101.479	25.4472	504.48
1.42639	102.279	25.4486	504.24
1.42778	101.723	25.45	504.24
1.42917	101.901	25.4514	504.32
1.43056	101.434	25.4528	504.32
1.43194	101.768	25.4542	504.24
1.43333	101.59	25.4556	504.16
1.43472	101.79	25.4569	504.24
1.43611	101.812	25.4583	504.24
1.4375	101.345	25.4597	504.24
1.43889	101.745	25.4611	504.4
1.44028	101.79	25.4625	504.24
1.44167	101.412	25.4639	504.08
1.44306	101.745	25.4653	504.32
1.44444	101.634	25.4667	504.24
1.44583	101.634	25.4681	504.08
1.44722	102.079	25.4694	504.16
1.44861	101.723	25.4708	504.16
1.45	101.856	25.4722	504.32
1.45139	101.012	25.4736	504.24
1.45278	101.612	25.475	504.24
1.45417	101.19	25.4764	504.24
1.45556	101.612	25.4778	504.4
1.45694	101.545	25.4792	504.24
1.45833	101.479	25.4806	504.08
1.45972	101.301	25.4819	504.32
1.46111	101.634	25.4833	504.4
1.4625	101.479	25.4847	504.4
1.46389	102.034	25.4861	504.24
1.46528	101.19	25.4875	504.4
1.46667	101.901	25.4889	504.32
1.46806	101.168	25.4903	504.56
1.46944	102.212	25.4917	504.4
1.47083	101.345	25.4931	504.4
1.47222	102.101	25.4944	504.4
1.47361	101.345	25.4958	504.48
1.475	102.168	25.4972	504.32
1.47639	101.501	25.4986	504.16
1.47778	101.968	25.5	504.24
1.47917	101.434	25.5014	504.08
1.48056	102.212	25.5028	504.48
1.48194	101.879	25.5042	504.16
1.48333	102.523	25.5056	504.48
1.48472	102.19	25.5069	504.32
1.48611	102.39	25.5083	504.48
1.4875	102.034	25.5097	504.24
1.48889	102.168	25.5111	504.24
1.49028	101.968	25.5125	504.48
1.49167	102.145	25.5139	504.32
1.49306	102.145	25.5153	504.48
1.49444	102.079	25.5167	504.4
1.49583	102.19	25.5181	504.56
1.49722	101.679	25.5194	504.48
1.49861	101.99	25.5208	504.48
1.5	101.612	25.5222	504.32
1.50139	101.879	25.5236	504.4
1.50278	101.39	25.525	504.48
1.50417	102.279	25.5264	504.4
1.50556	101.212	25.5278	503.92
1.50694	101.901	25.5292	504.24
1.50833	100.901	25.5306	504
1.50972	101.301	25.5319	504.08
1.51111	101.034	25.5333	504.24
1.5125	101.856	25.5347	504.16
1.51389	101.012	25.5361	504.16
1.51528	102.012	25.5375	504
1.51667	100.901	25.5389	504.32
1.51806	101.59	25.5403	504.16
1.51944	101.123	25.5417	504.08
1.52083	101.457	25.5431	504
1.52222	101.345	25.5444	504.16
1.52361	101.79	25.5458	504.24
1.525	102.123	25.5472	504.24
1.52639	101.59	25.5486	504.56
1.52778	102.034	25.55	504.24
1.52917	101.768	25.5514	504.32
1.53056	101.945	25.5528	504.16
1.53194	101.79	25.5542	504.48
1.53333	102.034	25.5556	504.08
1.53472	101.968	25.5569	504.32
1.53611	102.079	25.5583	504.16
1.5375	102.368	25.5597	504.24
1.53889	102.19	25.5611	504.16
1.54028	101.99	25.5625	504.56
1.54167	101.901	25.5639	504.16
1.54306	101.945	25.5653	504.32
1.54444	102.079	25.5667	504.08
1.54583	102.456	25.5681	504.24
1.54722	101.812	25.5694	504.32
1.54861	102.501	25.5708	504.08
1.55	101.812	25.5722	504.32
1.55139	102.368	25.5736	504.16
1.55278	101.834	25.575	504.48
1.55417	102.434	25.5764	504.24
1.55556	101.545	25.5778	504.56
1.55694	102.568	25.5792	504.24
1.55833	101.345	25.5806	504.4
1.55972	102.39	25.5819	504.24
1.56111	101.568	25.5833	504.48
1.5625	102.523	25.5847	504.32
1.56389	101.612	25.5861	504.64
1.56528	101.901	25.5875	503.84
1.56667	101.479	25.5889	504.8
1.56806	101.901	25.5903	504
1.56944	101.856	25.5917	504.88
1.57083	101.768	25.5931	504.16
1.57222	102.012	25.5944	504.64
1.57361	101.856	25.5958	504.24
1.575	102.056	25.5972	504.64
1.57639	101.856	25.5986	504.48
1.57778	102.234	25.6	504.8
1.57917	101.39	25.6014	504.32
1.58056	102.034	25.6028	504.48
1.58194	101.034	25.6042	504.64
1.58333	102.345	25.6056	504.4
1.58472	101.59	25.6069	504.64
1.58611	102.656	25.6083	504.48
1.5875	101.701	25.6097	504.64
1.58889	102.612	25.6111	504.48
1.59028	101.568	25.6125	504.48
1.59167	102.568	25.6139	504.64
1.59306	101.368	25.6153	504.56
1.59444	102.034	25.6167	504.88
1.59583	101.145	25.6181	504.56
1.59722	101.99	25.6194	504.64
1.59861	101.145	25.6208	504.8
1.6	101.745	25.6222	504.88
1.60139	101.345	25.6236	504.8
1.60278	102.345	25.625	504.64
1.60417	101.323	25.6264	504.96
1.60556	102.301	25.6278	504.4
1.60694	101.479	25.6292	504.8
1.60833	102.168	25.6306	504.32
1.60972	101.834	25.6319	504.8
1.61111	102.368	25.6333	504.32
1.6125	101.634	25.6347	504.72
1.61389	102.323	25.6361	504.24
1.61528	101.612	25.6375	504.72
1.61667	101.968	25.6389	504.4
1.61806	101.701	25.6403	504.8
1.61944	101.879	25.6417	504.16
1.62083	102.012	25.6431	504.8
1.62222	102.101	25.6444	504.4
1.62361	101.945	25.6458	504.72
1.625	102.056	25.6472	504.48
1.62639	101.99	25.6486	504.96
1.62778	102.145	25.65	504.4
1.62917	102.079	25.6514	504.8
1.63056	101.856	25.6528	504.4
1.63194	101.945	25.6542	504.48
1.63333	101.901	25.6556	504.4
1.63472	101.679	25.6569	504.88
1.63611	101.812	25.6583	504.16
1.6375	101.723	25.6597	504.64
1.63889	101.457	25.6611	504.56
1.64028	101.279	25.6625	504.8
1.64167	101.501	25.6639	504.64
1.64306	101.034	25.6653	504.64
1.64444	101.768	25.6667	504.72
1.64583	101.145	25.6681	504.64
1.64722	101.923	25.6694	504.88
1.64861	101.323	25.6708	504.32
1.65	101.656	25.6722	504.72
1.65139	101.457	25.6736	504.32
1.65278	101.168	25.675	504.88
1.65417	101.701	25.6764	504.8
1.65556	100.968	25.6778	504.72
1.65694	101.879	25.6792	504.8
1.65833	101.168	25.6806	504.72
1.65972	101.545	25.6819	504.64
1.66111	101.568	25.6833	504.8
1.6625	101.345	25.6847	504.72
1.66389	101.434	25.6861	504.64
1.66528	101.301	25.6875	504.96
1.66667	101.323	25.6889	504.72
1.66806	101.212	25.6903	505.12
1.66944	101.412	25.6917	504.72
1.67083	101.279	25.6931	504.88
1.67222	101.856	25.6944	504.72
1.67361	101.834	25.6958	504.8
1.675	102.034	25.6972	504.64
1.67639	101.701	25.6986	504.8
1.67778	101.612	25.7	504.56
1.67917	101.901	25.7014	504.48
1.68056	101.745	25.7028	504.48
1.68194	101.745	25.7042	504.56
1.68333	101.412	25.7056	504.8
1.68472	101.968	25.7069	504.64
1.68611	101.523	25.7083	504.8
1.6875	101.834	25.7097	504.64
1.68889	101.79	25.7111	504.64
1.69028	102.101	25.7125	504.64
1.69167	101.745	25.7139	504.4
1.69306	101.768	25.7153	504.96
1.69444	101.879	25.7167	504.4
1.69583	102.034	25.7181	504.8
1.69722	101.634	25.7194	504.56
1.69861	102.523	25.7208	504.8
1.7	101.879	25.7222	504.4
1.70139	102.723	25.7236	504.72
1.70278	102.123	25.725	504.48
1.70417	102.634	25.7264	504.96
1.70556	102.012	25.7278	504.64
1.70694	102.501	25.7292	504.8
1.70833	101.923	25.7306	504.24
1.70972	102.19	25.7319	504.96
1.71111	101.99	25.7333	504.48
1.7125	101.879	25.7347	504.88
1.71389	101.901	25.7361	504.24
1.71528	102.345	25.7375	504.72
1.71667	101.656	25.7389	504.4
1.71806	102.39	25.7403	504.88
1.71944	101.634	25.7417	504.48
1.72083	102.323	25.7431	504.72
1.72222	101.345	25.7444	504.48
1.72361	101.879	25.7458	504.8
1.725	101.501	25.7472	504.48
1.72639	102.034	25.7486	504.8
1.72778	101.323	25.75	504.48
1.72917	101.834	25.7514	504.72
1.73056	101.701	25.7528	504.64
1.73194	102.056	25.7542	504.88
1.73333	101.101	25.7556	504.56
1.73472	102.168	25.7569	504.8
1.73611	101.034	25.7583	504.64
1.7375	101.968	25.7597	504.72
1.73889	101.434	25.7611	504.48
1.74028	101.701	25.7625	504.72
1.74167	101.301	25.7639	504.64
1.74306	101.723	25.7653	504.64
1.74444	101.301	25.7667	504.64
1.74583	101.856	25.7681	504.72
1.74722	101.323	25.7694	504.56
1.74861	101.856	25.7708	504.8
1.75	101.59	25.7722	504.56
1.75139	101.545	25.7736	504.88
1.75278	101.257	25.775	504.48
1.75417	101.812	25.7764	504.88
1.75556	101.568	25.7778	504.64
1.75694	101.901	25.7792	504.96
1.75833	101.745	25.7806	504.56
1.75972	101.812	25.7819	504.96
1.76111	101.701	25.7833	504.4
1.7625	101.834	25.7847	505.04
1.76389	101.523	25.7861	504.24
1.76528	101.834	25.7875	505.04
1.76667	101.545	25.7889	504.32
1.76806	101.945	25.7903	504.96
1.76944	101.679	25.7917	504.08
1.77083	102.012	25.7931	505.12
1.77222	101.656	25.7944	504.08
1.77361	101.59	25.7958	504.8
1.775	101.879	25.7972	504.32
1.77639	101.634	25.7986	504.72
1.77778	101.879	25.8	504.56
1.77917	101.412	25.8014	504.96
1.78056	101.501	25.8028	504.4
1.78194	101.501	25.8042	504.64
1.78333	101.368	25.8056	504.4
1.78472	101.479	25.8069	504.8
1.78611	101.279	25.8083	504.56
1.7875	101.345	25.8097	504.8
1.78889	101.057	25.8111	504.56
1.79028	101.412	25.8125	504.64
1.79167	101.39	25.8139	504.64
1.79306	101.523	25.8153	504.8
1.79444	101.234	25.8167	504.88
1.79583	101.212	25.8181	504.88
1.79722	101.301	25.8194	504.72
1.79861	101.19	25.8208	504.96
1.8	101.057	25.8222	504.4
1.80139	101.345	25.8236	505.2
1.80278	101.034	25.825	504.72
1.80417	101.59	25.8264	505.2
1.80556	101.19	25.8278	504.64
1.80694	101.568	25.8292	505.2
1.80833	100.879	25.8306	504.64
1.80972	101.656	25.8319	505.12
1.81111	101.034	25.8333	504.48
1.8125	101.679	25.8347	504.8
1.81389	100.901	25.8361	504.48
1.81528	101.812	25.8375	504.8
1.81667	101.279	25.8389	504.48
1.81806	101.545	25.8403	504.72
1.81944	101.523	25.8417	504.56
1.82083	101.723	25.8431	504.72
1.82222	101.368	25.8444	504.48
1.82361	101.656	25.8458	504.56
1.825	101.479	25.8472	504.4
1.82639	101.701	25.8486	504.64
1.82778	101.479	25.85	504.72
1.82917	101.39	25.8514	504.64
1.83056	101.501	25.8528	504.8
1.83194	101.879	25.8542	504.56
1.83333	101.701	25.8556	504.64
1.83472	101.745	25.8569	504.64
1.83611	101.723	25.8583	504.64
1.8375	101.634	25.8597	504.88
1.83889	101.745	25.8611	504.72
1.84028	102.034	25.8625	504.8
1.84167	101.679	25.8639	504.64
1.84306	102.168	25.8653	504.88
1.84444	101.634	25.8667	504.64
1.84583	102.123	25.8681	504.96
1.84722	101.479	25.8694	504.48
1.84861	102.234	25.8708	504.64
1.85	101.212	25.8722	504.72
1.85139	102.101	25.8736	504.8
1.85278	101.057	25.875	504.48
1.85417	101.945	25.8764	504.88
1.85556	101.545	25.8778	504.8
1.85694	101.923	25.8792	504.88
1.85833	101.656	25.8806	504.88
1.85972	101.745	25.8819	505.04
1.86111	101.856	25.8833	504.72
1.8625	101.945	25.8847	504.88
1.86389	101.701	25.8861	504.56
1.86528	101.834	25.8875	504.8
1.86667	101.545	25.8889	504.56
1.86806	101.279	25.8903	504.72
1.86944	101.856	25.8917	504.64
1.87083	101.168	25.8931	504.56
1.87222	101.545	25.8944	504.56
1.87361	100.923	25.8958	503.92
1.875	101.99	25.8972	504.32
1.87639	101.012	25.8986	504.08
1.87778	101.79	25.9	504.32
1.87917	101.545	25.9014	504.16
1.88056	101.412	25.9028	504.48
1.88194	101.501	25.9042	504.08
1.88333	101.412	25.9056	504.32
1.88472	101.301	25.9069	504.24
1.88611	101.323	25.9083	504.72
1.8875	101.39	25.9097	504.32
1.88889	101.279	25.9111	504.64
1.89028	101.479	25.9125	504.24
1.89167	101.123	25.9139	504.48
1.89306	101.968	25.9153	504.48
1.89444	101.123	25.9167	504.56
1.89583	101.723	25.9181	504.4
1.89722	101.523	25.9194	504.8
1.89861	101.834	25.9208	504.8
1.9	101.879	25.9222	504.72
1.90139	101.679	25.9236	504.88
1.90278	101.634	25.925	504.48
1.90417	101.434	25.9264	504.96
1.90556	101.968	25.9278	504.64
1.90694	101.656	25.9292	504.72
1.90833	101.701	25.9306	504.48
1.90972	101.568	25.9319	504.8
1.91111	101.679	25.9333	504.64
1.9125	101.856	25.9347	504.56
1.91389	101.612	25.9361	504.72
1.91528	101.812	25.9375	504.72
1.91667	101.59	25.9389	504.48
1.91806	101.968	25.9403	504.56
1.91944	101.834	25.9417	504.56
1.92083	101.879	25.9431	504.72
1.92222	101.701	25.9444	504.8
1.92361	101.545	25.9458	504.72
1.925	101.723	25.9472	504.64
1.92639	101.568	25.9486	504.64
1.92778	101.545	25.95	504.56
1.92917	101.545	25.9514	504.56
1.93056	101.501	25.9528	504.64
1.93194	101.634	25.9542	504.72
1.93333	101.434	25.9556	504.64
1.93472	101.701	25.9569	504.56
1.93611	101.968	25.9583	504.8
1.9375	101.723	25.9597	504.48
1.93889	101.59	25.9611	504.64
1.94028	101.523	25.9625	504.48
1.94167	101.901	25.9639	504.4
1.94306	100.923	25.9653	504.48
1.94444	101.945	25.9667	504.48
1.94583	101.368	25.9681	504.56
1.94722	101.79	25.9694	504.16
1.94861	101.701	25.9708	504.32
1.95	101.723	25.9722	504.4
1.95139	101.834	25.9736	504.64
1.95278	101.545	25.975	504.56
1.95417	101.856	25.9764	504.8
1.95556	101.301	25.9778	504.56
1.95694	101.745	25.9792	504.4
1.95833	101.145	25.9806	504.72
1.95972	101.634	25.9819	504.56
1.96111	101.212	25.9833	504.64
1.9625	101.701	25.9847	504.48
1.96389	101.523	25.9861	504.88
1.96528	101.701	25.9875	504.4
1.96667	101.745	25.9889	504.88
1.96806	101.656	25.9903	504.48
1.96944	101.745	25.9917	504.96
1.97083	101.434	25.9931	504.64
1.97222	101.301	25.9944	504.88
1.97361	101.479	25.9958	504.64
1.975	101.479	25.9972	504.8
1.97639	101.679	25.9986	504.72
1.97778	101.457	26	504.72
1.97917	101.501	26.0014	504.64
1.98056	101.19	26.0028	504.88
1.98194	101.612	26.0042	504.56
1.98333	100.99	26.0056	504.8
1.98472	101.768	26.0069	504.8
1.98611	101.212	26.0083	504.64
1.9875	101.545	26.0097	504.88
1.98889	101.323	26.0111	504.72
1.99028	101.634	26.0125	504.88
1.99167	101.301	26.0139	504.72
1.99306	101.768	26.0153	504.72
1.99444	101.612	26.0167	504.56
1.99583	101.568	26.0181	504.88
1.99722	101.59	26.0194	504.72
1.99861	101.101	26.0208	504.72
2	101.679	26.0222	504.72
2.00139	101.457	26.0236	504.8
2.00278	101.701	26.025	504.72
2.00417	100.857	26.0264	504.48
2.00556	101.701	26.0278	504.48
2.00694	101.123	26.0292	504.4
2.00833	101.39	26.0306	504.64
2.00972	101.257	26.0319	504.56
2.01111	101.545	26.0333	504.48
2.0125	101.412	26.0347	504.72
2.01389	101.323	26.0361	504.56
2.01528	101.59	26.0375	504.56
2.01667	101.19	26.0389	504.48
2.01806	101.301	26.0403	504.48
2.01944	101.368	26.0417	504.64
2.02083	101.257	26.0431	504.48
2.02222	101.323	26.0444	504.4
2.02361	100.923	26.0458	504.88
2.025	101.434	26.0472	504.48
2.02639	101.168	26.0486	504.96
2.02778	101.057	26.05	504.64
2.02917	101.612	26.0514	504.64
2.03056	101.012	26.0528	504.64
2.03194	101.59	26.0542	504.8
2.03333	101.412	26.0556	504.64
2.03472	101.612	26.0569	504.8
2.03611	101.457	26.0583	504.48
2.0375	101.679	26.0597	504.8
2.03889	101.457	26.0611	504.48
2.04028	101.412	26.0625	504.64
2.04167	101.568	26.0639	504.8
2.04306	101.457	26.0653	504.08
2.04444	100.99	26.0667	504.72
2.04583	100.968	26.0681	504.24
2.04722	101.257	26.0694	504.72
2.04861	101.234	26.0708	504.24
2.05	100.99	26.0722	504.56
2.05139	101.257	26.0736	504.56
2.05278	101.012	26.075	504.56
2.05417	101.345	26.0764	504.48
2.05556	101.168	26.0778	504.56
2.05694	101.39	26.0792	504.4
2.05833	101.279	26.0806	504.32
2.05972	100.968	26.0819	504.4
2.06111	101.501	26.0833	504.4
2.0625	101.123	26.0847	504.32
2.06389	101.701	26.0861	504.56
2.06528	100.923	26.0875	504.32
2.06667	101.612	26.0889	504.56
2.06806	101.101	26.0903	504.64
2.06944	101.39	26.0917	504.88
2.07083	101.545	26.0931	504.56
2.07222	101.19	26.0944	504.8
2.07361	101.412	26.0958	504.8
2.075	101.257	26.0972	504.48
2.07639	101.345	26.0986	504.8
2.07778	101.434	26.1	504.64
2.07917	101.034	26.1014	504.64
2.08056	101.59	26.1028	504.64
2.08194	101.368	26.1042	504.64
2.08333	101.745	26.1056	504.56
2.08472	101.345	26.1069	504.72
2.08611	101.834	26.1083	504.64
2.0875	101.079	26.1097	504.88
2.08889	102.012	26.1111	504.64
2.09028	100.901	26.1125	504.8
2.09167	101.701	26.1139	504.8
2.09306	100.968	26.1153	504.72
2.09444	101.634	26.1167	504.72
2.09583	101.434	26.1181	504.72
2.09722	102.056	26.1194	504.96
2.09861	101.479	26.1208	504.56
2.1	101.901	26.1222	504.88
2.10139	101.345	26.1236	504.48
2.10278	101.901	26.125	504.72
2.10417	101.279	26.1264	504.48
2.10556	101.479	26.1278	504.56
2.10694	101.39	26.1292	504.32
2.10833	101.99	26.1306	504.8
2.10972	101.457	26.1319	504.56
2.11111	101.834	26.1333	504.56
2.1125	101.701	26.1347	504.56
2.11389	101.701	26.1361	504.72
2.11528	101.39	26.1375	504.32
2.11667	101.479	26.1389	504.56
2.11806	101.501	26.1403	504.4
2.11944	101.257	26.1417	504.48
2.12083	101.879	26.1431	504.16
2.12222	101.079	26.1444	504.4
2.12361	101.723	26.1458	504.56
2.125	101.39	26.1472	504.24
2.12639	102.279	26.1486	504.48
2.12778	101.323	26.15	504.64
2.12917	101.834	26.1514	504.4
2.13056	101.568	26.1528	504.16
2.13194	101.879	26.1542	504.24
2.13333	101.612	26.1556	504.32
2.13472	101.923	26.1569	504.4
2.13611	101.745	26.1583	504.24
2.1375	101.856	26.1597	504.16
2.13889	101.79	26.1611	504.4
2.14028	101.523	26.1625	504.4
2.14167	101.856	26.1639	504.4
2.14306	101.079	26.1653	504.32
2.14444	101.656	26.1667	504.48
2.14583	100.857	26.1681	504.32
2.14722	101.368	26.1694	504.56
2.14861	100.99	26.1708	504.48
2.15	101.279	26.1722	504.56
2.15139	101.145	26.1736	504.48
2.15278	101.368	26.175	504.56
2.15417	101.323	26.1764	504.48
2.15556	101.145	26.1778	504.48
2.15694	100.923	26.1792	504.48
2.15833	101.39	26.1806	504.4
2.15972	100.79	26.1819	504.4
2.16111	101.412	26.1833	504.48
2.1625	100.612	26.1847	504.08
2.16389	101.568	26.1861	504.72
2.16528	100.568	26.1875	504.24
2.16667	101.368	26.1889	504.56
2.16806	100.434	26.1903	504.24
2.16944	101.523	26.1917	504.48
2.17083	100.812	26.1931	504
2.17222	101.612	26.1944	504.4
2.17361	100.657	26.1958	504
2.175	101.39	26.1972	504.24
2.17639	100.479	26.1986	503.92
2.17778	101.034	26.2	504.24
2.17917	100.59	26.2014	504.24
2.18056	101.079	26.2028	504
2.18194	100.79	26.2042	504.08
2.18333	101.59	26.2056	504.08
2.18472	100.234	26.2069	503.92
2.18611	101.434	26.2083	504.16
2.1875	100.634	26.2097	504
2.18889	101.612	26.2111	504.64
2.19028	101.057	26.2125	504.24
2.19167	101.39	26.2139	504.32
2.19306	101.39	26.2153	504.16
2.19444	101.123	26.2167	504.56
2.19583	101.212	26.2181	504.24
2.19722	101.257	26.2194	504.48
2.19861	101.523	26.2208	504.32
2.2	101.59	26.2222	504.32
2.20139	101.301	26.2236	504.32
2.20278	101.612	26.225	504.4
2.20417	101.812	26.2264	504.24
2.20556	101.479	26.2278	504.32
2.20694	101.701	26.2292	504.24
2.20833	101.612	26.2306	504.4
2.20972	101.59	26.2319	504.08
2.21111	101.523	26.2333	504.56
2.2125	102.056	26.2347	504.08
2.21389	101.968	26.2361	504.48
2.21528	101.457	26.2375	504.4
2.21667	102.19	26.2389	504.32
2.21806	101.145	26.2403	504.16
2.21944	102.034	26.2417	504.4
2.22083	101.257	26.2431	504.48
2.22222	102.101	26.2444	504.48
2.22361	101.345	26.2458	504.24
2.225	101.745	26.2472	504.32
2.22639	101.279	26.2486	504.32
2.22778	101.945	26.25	504.16
2.22917	100.99	26.2514	504.24
2.23056	101.968	26.2528	504.24
2.23194	101.234	26.2542	504.32
2.23333	101.568	26.2556	504.32
2.23472	101.034	26.2569	504.4
2.23611	101.479	26.2583	504.32
2.2375	100.901	26.2597	504.24
2.23889	101.101	26.2611	504.4
2.24028	101.145	26.2625	504.4
2.24167	101.079	26.2639	504.32
2.24306	100.945	26.2653	504.48
2.24444	100.945	26.2667	504
2.24583	101.301	26.2681	504.24
2.24722	101.479	26.2694	504.24
2.24861	101.479	26.2708	504.24
2.25	101.901	26.2722	504.24
2.25139	101.368	26.2736	504.08
2.25278	101.745	26.275	503.92
2.25417	101.323	26.2764	504.16
2.25556	101.634	26.2778	504
2.25694	101.701	26.2792	504.24
2.25833	101.834	26.2806	504.4
2.25972	101.501	26.2819	504.32
2.26111	101.768	26.2833	504.32
2.2625	101.434	26.2847	504.16
2.26389	101.501	26.2861	504.32
2.26528	101.612	26.2875	504.32
2.26667	101.301	26.2889	504.32
2.26806	101.568	26.2903	504.16
2.26944	101.568	26.2917	504.24
2.27083	101.301	26.2931	504.08
2.27222	101.012	26.2944	504.24
2.27361	101.768	26.2958	504.32
2.275	101.39	26.2972	503.92
2.27639	101.59	26.2986	504.24
2.27778	101.412	26.3	504.4
2.27917	101.368	26.3014	504.32
2.28056	101.679	26.3028	504.48
2.28194	101.434	26.3042	504.16
2.28333	100.99	26.3056	504.4
2.28472	101.345	26.3069	504
2.28611	101.19	26.3083	504.64
2.2875	101.568	26.3097	504.08
2.28889	101.323	26.3111	504.48
2.29028	101.545	26.3125	504.16
2.29167	101.19	26.3139	504.48
2.29306	101.723	26.3153	504.24
2.29444	101.434	26.3167	504.56
2.29583	101.612	26.3181	504.32
2.29722	101.301	26.3194	504.4
2.29861	101.723	26.3208	504.32
2.3	101.279	26.3222	504.56
2.30139	101.323	26.3236	504.4
2.30278	101.145	26.325	504.32
2.30417	101.656	26.3264	504.32
2.30556	101.856	26.3278	504.4
2.30694	101.523	26.3292	504.32
2.30833	101.745	26.3306	504.4
2.30972	101.39	26.3319	504.48
2.31111	101.768	26.3333	504.24
2.3125	101.212	26.3347	504.4
2.31389	101.923	26.3361	504.4
2.31528	101.19	26.3375	504.56
2.31667	101.656	26.3389	504.48
2.31806	101.501	26.3403	504.32
2.31944	101.39	26.3417	504.08
2.32083	101.39	26.3431	504.56
2.32222	101.634	26.3444	504.4
2.32361	101.434	26.3458	504.72
2.325	101.501	26.3472	504.4
2.32639	101.812	26.3486	504.56
2.32778	101.634	26.35	504.32
2.32917	101.901	26.3514	504.48
2.33056	101.679	26.3528	504.48
2.33194	101.812	26.3542	504.24
2.33333	101.434	26.3556	504.56
2.33472	101.968	26.3569	504.4
2.33611	101.545	26.3583	504.4
2.3375	101.634	26.3597	504.24
2.33889	101.434	26.3611	504.48
2.34028	101.612	26.3625	504.08
2.34167	101.856	26.3639	504.4
2.34306	101.479	26.3653	504
2.34444	101.79	26.3667	504.56
2.34583	101.212	26.3681	504.32
2.34722	101.768	26.3694	504.4
2.34861	101.457	26.3708	504.16
2.35	101.545	26.3722	504.56
2.35139	101.412	26.3736	504.08
2.35278	101.19	26.375	504.56
2.35417	101.768	26.3764	504.32
2.35556	101.234	26.3778	504.56
2.35694	101.545	26.3792	504.16
2.35833	101.368	26.3806	504.4
2.35972	101.656	26.3819	503.92
2.36111	101.568	26.3833	504.4
2.3625	101.701	26.3847	504
2.36389	101.701	26.3861	504.32
2.36528	101.745	26.3875	503.76
2.36667	101.545	26.3889	504.4
2.36806	101.812	26.3903	503.6
2.36944	101.39	26.3917	504.4
2.37083	101.812	26.3931	503.92
2.37222	101.368	26.3944	504.56
2.37361	101.901	26.3958	504.08
2.375	101.323	26.3972	504.64
2.37639	101.879	26.3986	504.16
2.37778	101.39	26.4	504.64
2.37917	101.368	26.4014	504
2.38056	101.612	26.4028	504.56
2.38194	101.612	26.4042	503.92
2.38333	101.545	26.4056	504.4
2.38472	101.501	26.4069	504
2.38611	101.412	26.4083	504.48
2.3875	101.723	26.4097	504
2.38889	101.145	26.4111	504.48
2.39028	101.723	26.4125	504.08
2.39167	101.745	26.4139	504.16
2.39306	101.812	26.4153	504.16
2.39444	101.301	26.4167	504.16
2.39583	101.656	26.4181	504.32
2.39722	101.057	26.4194	504.08
2.39861	101.59	26.4208	504.08
2.4	100.634	26.4222	504.24
2.40139	101.412	26.4236	504.08
2.40278	100.679	26.425	504.32
2.40417	101.39	26.4264	504.08
2.40556	100.723	26.4278	504.56
2.40694	101.034	26.4292	504.08
2.40833	100.834	26.4306	504.4
2.40972	101.012	26.4319	503.84
2.41111	100.857	26.4333	504.4
2.4125	101.123	26.4347	504.16
2.41389	101.345	26.4361	504.16
2.41528	100.812	26.4375	504.24
2.41667	100.968	26.4389	504.24
2.41806	100.834	26.4403	504.24
2.41944	101.279	26.4417	504.16
2.42083	101.19	26.4431	504.16
2.42222	101.301	26.4444	504.4
2.42361	101.345	26.4458	504.16
2.425	101.412	26.4472	504
2.42639	101.545	26.4486	504.08
2.42778	101.212	26.45	504.4
2.42917	101.501	26.4514	504
2.43056	101.301	26.4528	504.4
2.43194	101.079	26.4542	504.08
2.43333	101.679	26.4556	504.24
2.43472	100.857	26.4569	504.08
2.43611	101.412	26.4583	504.4
2.4375	101.457	26.4597	504.08
2.43889	101.568	26.4611	504.08
2.44028	101.457	26.4625	504.32
2.44167	101.679	26.4639	504
2.44306	101.19	26.4653	504.08
2.44444	101.834	26.4667	504.16
2.44583	101.634	26.4681	504.16
2.44722	101.457	26.4694	504.24
2.44861	101.679	26.4708	504.32
2.45	101.168	26.4722	504.08
2.45139	101.412	26.4736	504.32
2.45278	101.656	26.475	504.16
2.45417	101.545	26.4764	504.08
2.45556	101.412	26.4778	504.08
2.45694	101.856	26.4792	504.24
2.45833	101.59	26.4806	504.4
2.45972	101.457	26.4819	504.08
2.46111	101.434	26.4833	504.24
2.4625	101.679	26.4847	504.08
2.46389	100.923	26.4861	504.4
2.46528	101.012	26.4875	504.16
2.46667	101.101	26.4889	504.32
2.46806	101.656	26.4903	504.24
2.46944	100.857	26.4917	504
2.47083	101.968	26.4931	504.24
2.47222	100.701	26.4944	503.92
2.47361	101.434	26.4958	504.24
2.475	100.501	26.4972	503.92
2.47639	101.323	26.4986	504.16
2.47778	100.412	26.5	504.16
2.47917	101.101	26.5014	504
2.48056	100.723	26.5028	504
2.48194	101.568	26.5042	503.76
2.48333	100.901	26.5056	503.84
2.48472	101.679	26.5069	503.92
2.48611	101.59	26.5083	504
2.4875	101.545	26.5097	503.76
2.48889	101.856	26.5111	503.92
2.49028	101.279	26.5125	504
2.49167	101.323	26.5139	504
2.49306	101.457	26.5153	503.92
2.49444	101.323	26.5167	504.08
2.49583	101.679	26.5181	504.08
2.49722	101.145	26.5194	504.16
2.49861	101.834	26.5208	503.84
2.5	101.145	26.5222	504
2.50139	101.856	26.5236	504.16
2.50278	101.434	26.525	504.16
2.50417	101.368	26.5264	503.84
2.50556	101.634	26.5278	504.32
2.50694	100.968	26.5292	503.68
2.50833	101.612	26.5306	504.16
2.50972	101.368	26.5319	503.68
2.51111	101.212	26.5333	504
2.5125	101.368	26.5347	503.76
2.51389	101.634	26.5361	504.08
2.51528	101.679	26.5375	503.52
2.51667	101.168	26.5389	504
2.51806	101.212	26.5403	503.84
2.51944	101.345	26.5417	504
2.52083	101.145	26.5431	503.92
2.52222	101.301	26.5444	504.16
2.52361	101.012	26.5458	504.08
2.525	101.879	26.5472	504.16
2.52639	101.39	26.5486	504
2.52778	101.257	26.55	504.16
2.52917	101.479	26.5514	503.6
2.53056	100.879	26.5528	504.24
2.53194	101.39	26.5542	503.68
2.53333	101.234	26.5556	503.84
2.53472	101.39	26.5569	503.76
2.53611	101.168	26.5583	503.84
2.5375	100.968	26.5597	503.68
2.53889	101.323	26.5611	503.84
2.54028	101.123	26.5625	503.76
2.54167	101.434	26.5639	503.76
2.54306	100.879	26.5653	504
2.54444	101.834	26.5667	503.92
2.54583	101.145	26.5681	503.92
2.54722	101.479	26.5694	503.76
2.54861	101.101	26.5708	504.08
2.55	101.79	26.5722	503.76
2.55139	100.945	26.5736	504.08
2.55278	101.39	26.575	503.6
2.55417	101.634	26.5764	503.92
2.55556	101.145	26.5778	503.6
2.55694	101.434	26.5792	503.84
2.55833	101.457	26.5806	503.52
2.55972	101.679	26.5819	504
2.56111	101.168	26.5833	504
2.5625	101.523	26.5847	504
2.56389	101.368	26.5861	504.08
2.56528	101.257	26.5875	504
2.56667	101.323	26.5889	503.84
2.56806	101.257	26.5903	504.24
2.56944	101.212	26.5917	503.92
2.57083	101.057	26.5931	504.08
2.57222	101.168	26.5944	503.92
2.57361	101.145	26.5958	504.24
2.575	101.345	26.5972	503.76
2.57639	101.457	26.5986	504.08
2.57778	101.034	26.6	503.6
2.57917	101.19	26.6014	504.16
2.58056	101.101	26.6028	503.52
2.58194	101.279	26.6042	504.16
2.58333	100.768	26.6056	503.6
2.58472	100.923	26.6069	504.16
2.58611	100.59	26.6083	503.76
2.5875	101.145	26.6097	504.08
2.58889	100.812	26.6111	503.68
2.59028	101.034	26.6125	504.08
2.59167	101.123	26.6139	503.92
2.59306	101.057	26.6153	504.24
2.59444	101.123	26.6167	503.76
2.59583	101.079	26.6181	504.08
2.59722	101.145	26.6194	503.68
2.59861	101.301	26.6208	503.92
2.6	101.012	26.6222	503.68
2.60139	101.212	26.6236	503.92
2.60278	101.19	26.625	503.84
2.60417	101.234	26.6264	503.84
2.60556	101.212	26.6278	503.92
2.60694	101.457	26.6292	503.84
2.60833	101.301	26.6306	503.76
2.60972	101.501	26.6319	503.84
2.61111	101.145	26.6333	503.68
2.6125	101.679	26.6347	503.6
2.61389	101.101	26.6361	504
2.61528	101.279	26.6375	503.84
2.61667	101.168	26.6389	503.76
2.61806	101.368	26.6403	503.76
2.61944	101.323	26.6417	503.84
2.62083	100.99	26.6431	503.6
2.62222	101.479	26.6444	503.68
2.62361	100.634	26.6458	503.84
2.625	101.39	26.6472	503.6
2.62639	100.634	26.6486	503.6
2.62778	101.19	26.65	503.68
2.62917	100.768	26.6514	503.6
2.63056	101.257	26.6528	503.84
2.63194	100.879	26.6542	503.68
2.63333	101.434	26.6556	503.84
2.63472	100.79	26.6569	503.76
2.63611	101.279	26.6583	503.92
2.6375	101.012	26.6597	504
2.63889	101.701	26.6611	503.84
2.64028	101.034	26.6625	504
2.64167	100.99	26.6639	503.84
2.64306	101.123	26.6653	504.08
2.64444	101.057	26.6667	503.6
2.64583	100.657	26.6681	504.08
2.64722	101.212	26.6694	503.68
2.64861	100.968	26.6708	503.92
2.65	101.279	26.6722	503.84
2.65139	100.546	26.6736	503.84
2.65278	101.057	26.675	503.92
2.65417	100.723	26.6764	504.08
2.65556	101.079	26.6778	503.68
2.65694	100.679	26.6792	503.84
2.65833	101.234	26.6806	503.68
2.65972	101.212	26.6819	503.92
2.66111	101.279	26.6833	503.84
2.6625	101.012	26.6847	503.76
2.66389	101.323	26.6861	503.92
2.66528	101.057	26.6875	503.92
2.66667	101.301	26.6889	504.08
2.66806	101.434	26.6903	503.92
2.66944	100.923	26.6917	504.32
2.67083	101.279	26.6931	503.76
2.67222	101.323	26.6944	504.08
2.67361	101.19	26.6958	503.76
2.675	101.457	26.6972	504.08
2.67639	101.012	26.6986	503.6
2.67778	101.656	26.7	504.32
2.67917	101.123	26.7014	503.92
2.68056	101.545	26.7028	504.16
2.68194	100.768	26.7042	504
2.68333	101.723	26.7056	504
2.68472	100.346	26.7069	503.68
2.68611	101.501	26.7083	504
2.6875	100.812	26.7097	503.76
2.68889	101.568	26.7111	504.16
2.69028	100.945	26.7125	503.6
2.69167	101.412	26.7139	504.08
2.69306	100.901	26.7153	503.6
2.69444	101.323	26.7167	504.16
2.69583	101.568	26.7181	503.76
2.69722	101.123	26.7194	504.08
2.69861	101.168	26.7208	503.76
2.7	101.234	26.7222	504.08
2.70139	101.145	26.7236	503.84
2.70278	101.568	26.725	504
2.70417	101.368	26.7264	503.84
2.70556	101.345	26.7278	503.76
2.70694	101.234	26.7292	503.92
2.70833	101.568	26.7306	503.68
2.70972	101.168	26.7319	503.84
2.71111	101.834	26.7333	503.92
2.7125	101.368	26.7347	503.92
2.71389	101.545	26.7361	504.16
2.71528	101.123	26.7375	503.76
2.71667	101.257	26.7389	504.24
2.71806	100.968	26.7403	503.76
2.71944	101.19	26.7417	504
2.72083	101.323	26.7431	503.68
2.72222	100.968	26.7444	504.16
2.72361	101.523	26.7458	503.6
2.725	100.857	26.7472	503.68
2.72639	101.301	26.7486	503.6
2.72778	101.057	26.75	503.68
2.72917	101.434	26.7514	503.44
2.73056	101.079	26.7528	503.76
2.73194	101.234	26.7542	503.52
2.73333	101.279	26.7556	503.84
2.73472	101.434	26.7569	503.6
2.73611	101.345	26.7583	503.68
2.7375	101.257	26.7597	503.68
2.73889	101.59	26.7611	503.68
2.74028	101.39	26.7625	503.76
2.74167	101.634	26.7639	503.84
2.74306	101.568	26.7653	503.52
2.74444	101.634	26.7667	503.44
2.74583	101.457	26.7681	503.6
2.74722	101.656	26.7694	503.76
2.74861	101.568	26.7708	503.6
2.75	101.39	26.7722	503.6
2.75139	101.412	26.7736	503.6
2.75278	101.212	26.775	503.36
2.75417	101.279	26.7764	503.52
2.75556	101.368	26.7778	503.44
2.75694	101.301	26.7806	503.6
2.75833	101.656	26.7806	503.6
2.75972	101.457	26.7833	503.68
2.76111	102.012	26.7833	503.6
2.7625	101.39	26.7861	503.52
2.76389	101.945	26.7861	503.76
2.76528	101.012	26.7889	503.76
2.76667	101.612	26.7889	503.44
2.76806	101.123	26.7917	503.68
2.76944	101.479	26.7917	503.28
2.77083	101.701	26.7944	503.84
2.77222	101.19	26.7944	503.28
2.77361	101.79	26.7972	503.68
2.775	100.968	26.7972	503.44
2.77639	102.034	26.8	503.76
2.77778	100.945	26.8	503.36
2.78056	101.723	26.8028	503.76
2.78056	100.834	26.8028	503.68
2.78333	101.368	26.8056	503.68
2.78333	100.968	26.8056	503.28
2.78611	101.39	26.8083	503.76
2.78611	101.301	26.8083	503.52
2.78889	101.59	26.8111	503.68
[truncated: 15,263 more rows]

## Sheet: Fig. 3f
X(Hour)	100 mA cm-2	X(Hour)	500 mA cm-2
0.00139	-1141	24.0444	-506.65
0.00278	368.4	24.0458	-459.425
0.00417	-1576	24.0472	-508.6
0.00556	-303.7	24.0486	-468.575
0.00694	-1487	24.05	-510.2
0.00833	-411.2	24.0514	-476.1
0.00972	-1203	24.0528	-511.25
0.01111	-337.2	24.0542	-482.2
0.0125	-920.2	24.0556	-512.2
0.01389	-252.6	24.0569	-486.95
0.01528	-689.2	24.0583	-512.95
0.01667	-187.7	24.0597	-491.2
0.01806	-510.5	24.0611	-513.25
0.01944	-146.89	24.0625	-494.6
0.02083	-381.8	24.0639	-513.5
0.02222	-128.09	24.0653	-497.6
0.02361	-295.9	24.0667	-513.75
0.025	-124.45	24.0681	-499.75
0.02639	-244.5	24.0694	-513.85
0.02778	-130.84	24.0708	-501.75
0.02917	-213.7	24.0722	-513.8
0.03056	-139.32	24.0736	-503.55
0.03194	-195.5	24.075	-513.6
0.03333	-145.76	24.0764	-504.65
0.03472	-183.8	24.0778	-513.4
0.03611	-149.85	24.0792	-505.75
0.0375	-174.8	24.0806	-513.35
0.03889	-150.05	24.0819	-506.3
0.04028	-168.5	24.0833	-513.25
0.04167	-151.61	24.0847	-507.25
0.04306	-163.3	24.0861	-512.75
0.04444	-149.66	24.0875	-507.8
0.04583	-158.05	24.0889	-512.65
0.04722	-149.43	24.0903	-508.2
0.04861	-153.92	24.0917	-512.3
0.05	-147.71	24.0931	-508.7
0.05139	-149.12	24.0944	-511.8
0.05278	-145.53	24.0958	-509.2
0.05417	-147.06	24.0972	-511.7
0.05556	-144.05	24.0986	-509.4
0.05694	-143.7	24.1	-511.7
0.05833	-141.07	24.1014	-509.4
0.05972	-141.47	24.1028	-511.4
0.06111	-139.75	24.1042	-509.6
0.0625	-139.68	24.1056	-511.4
0.06389	-138.65	24.1069	-509.6
0.06528	-136.3	24.1083	-511.35
0.06667	-137.21	24.1097	-509.55
0.06806	-135.24	24.1111	-511.05
0.06944	-135.86	24.1125	-509.4
0.07083	-134.11	24.1139	-510.75
0.07222	-133.81	24.1153	-509.55
0.07361	-132.63	24.1167	-510.6
0.075	-131.72	24.1181	-509.2
0.07639	-131.95	24.1194	-510.4
0.07778	-130.17	24.1208	-509.2
0.07917	-129.5	24.1222	-510.05
0.08056	-128.35	24.1236	-509.2
0.08194	-127.39	24.125	-509.85
0.08333	-127.19	24.1264	-509.3
0.08472	-126.2	24.1278	-509.6
0.08611	-125.54	24.1292	-509.15
0.0875	-124.78	24.1306	-509.35
0.08889	-124.92	24.1319	-509
0.09028	-125	24.1333	-509.4
0.09167	-123.99	24.1347	-509.15
0.09306	-122.86	24.1361	-509.05
0.09444	-123.59	24.1375	-508.85
0.09583	-121.86	24.1389	-509.25
0.09722	-122.66	24.1403	-508.95
0.09861	-121.02	24.1417	-509.05
0.1	-121.95	24.1431	-508.7
0.10139	-120.82	24.1444	-508.8
0.10278	-121.3	24.1458	-508.75
0.10417	-119.6	24.1472	-508.8
0.10556	-118.93	24.1486	-508.45
0.10694	-119.78	24.15	-508.75
0.10833	-117.96	24.1514	-508.4
0.10972	-118.9	24.1528	-508.45
0.11111	-117.64	24.1542	-508.15
0.1125	-118.07	24.1556	-508.5
0.11389	-116.47	24.1569	-508
0.11528	-116.48	24.1583	-508.35
0.11667	-117.19	24.1597	-507.85
0.11806	-115.54	24.1611	-508.2
0.11944	-116.97	24.1625	-507.75
0.12083	-115.74	24.1639	-507.9
0.12222	-115.66	24.1653	-507.9
0.12361	-114.2	24.1667	-507.85
0.125	-115.12	24.1681	-507.85
0.12639	-115.01	24.1694	-507.65
0.12778	-114.12	24.1708	-507.4
0.12917	-113.91	24.1722	-507.75
0.13056	-113.04	24.1736	-507.4
0.13194	-113.62	24.175	-507.5
0.13333	-111.95	24.1764	-507.3
0.13472	-112.85	24.1778	-507.3
0.13611	-112.63	24.1792	-507.35
0.1375	-112.43	24.1806	-507.25
0.13889	-112.34	24.1819	-507.35
0.14028	-111.61	24.1833	-507.15
0.14167	-111.81	24.1847	-507.35
0.14306	-111.88	24.1861	-506.8
0.14444	-112.49	24.1875	-507
0.14583	-111.6	24.1889	-506.85
0.14722	-112.39	24.1903	-507
0.14861	-111.54	24.1917	-506.8
0.15	-111.1	24.1931	-507.05
0.15139	-111.3	24.1944	-506.95
0.15278	-112.14	24.1958	-506.95
0.15417	-112.34	24.1972	-506.7
0.15556	-112.81	24.1986	-506.9
0.15694	-112.37	24.2	-506.55
0.15833	-112.24	24.2014	-506.8
0.15972	-111.58	24.2028	-506.5
0.16111	-111.3	24.2042	-506.55
0.1625	-110.23	24.2056	-506.6
0.16389	-110.32	24.2069	-506.6
0.16528	-110.42	24.2083	-506.55
0.16667	-109.82	24.2097	-506.5
0.16806	-110.74	24.2111	-506.35
0.16944	-109.88	24.2125	-506.5
0.17083	-109.67	24.2139	-506.45
0.17222	-109.36	24.2153	-506.5
0.17361	-107.77	24.2167	-506.25
0.175	-110.09	24.2181	-506.35
0.17639	-108.55	24.2194	-506.25
0.17778	-109.43	24.2208	-506.15
0.17917	-109.51	24.2222	-506.15
0.18056	-109.73	24.2236	-506.05
0.18194	-109.89	24.225	-506.15
0.18333	-110.72	24.2264	-505.9
0.18472	-109.99	24.2278	-506.1
0.18611	-108.97	24.2292	-505.9
0.1875	-110.23	24.2306	-505.85
0.18889	-108.41	24.2319	-505.8
0.19028	-109.32	24.2333	-505.65
0.19167	-108.14	24.2347	-505.8
0.19306	-107.99	24.2361	-505.75
0.19444	-105.94	24.2375	-505.75
0.19583	-107.66	24.2389	-505.8
0.19722	-106.8	24.2403	-505.65
0.19861	-106.78	24.2417	-505.8
0.2	-106.81	24.2431	-505.65
0.20139	-106.78	24.2444	-505.8
0.20278	-106.84	24.2458	-505.5
0.20417	-106.25	24.2472	-505.7
0.20556	-106.57	24.2486	-505.65
0.20694	-107.25	24.25	-505.8
0.20833	-105.96	24.2514	-505.35
0.20972	-106.9	24.2528	-505.6
0.21111	-107.72	24.2542	-505.4
0.2125	-106.32	24.2556	-505.45
0.21389	-108.1	24.2569	-505.35
0.21528	-106.76	24.2583	-505.35
0.21667	-109.25	24.2597	-505.2
0.21806	-108.12	24.2611	-505.35
0.21944	-107.62	24.2625	-505.3
0.22083	-107.33	24.2639	-505.35
0.22222	-107.11	24.2653	-505.1
0.22361	-106.48	24.2667	-505.2
0.225	-106.7	24.2681	-505.15
0.22639	-106.83	24.2694	-505.35
0.22778	-106.45	24.2708	-505.15
0.22917	-105.37	24.2722	-505.25
0.23056	-107.8	24.2736	-505.1
0.23194	-106.18	24.275	-505.25
0.23333	-107.86	24.2764	-505.1
0.23472	-105.92	24.2778	-505.15
0.23611	-107.07	24.2792	-505.05
0.2375	-105.06	24.2806	-504.95
0.23889	-105.87	24.2819	-504.85
0.24028	-103.53	24.2833	-504.9
0.24167	-105.21	24.2847	-504.8
0.24306	-104.54	24.2861	-504.85
0.24444	-104.77	24.2875	-504.7
0.24583	-104.93	24.2889	-504.7
0.24722	-105.18	24.2903	-504.5
0.24861	-106.08	24.2917	-504.9
0.25	-105.46	24.2931	-504.4
0.25139	-105.61	24.2944	-504.95
0.25278	-106.36	24.2958	-504.4
0.25417	-106.29	24.2972	-505
0.25556	-106.92	24.2986	-504.4
0.25694	-105.52	24.3	-505
0.25833	-106.11	24.3014	-504.35
0.25972	-104.47	24.3028	-504.9
0.26111	-106.76	24.3042	-504.25
0.2625	-104.49	24.3056	-504.9
0.26389	-107	24.3069	-504.15
0.26528	-104.49	24.3083	-504.8
0.26667	-106.04	24.3097	-504.2
0.26806	-105.88	24.3111	-504.7
0.26944	-105.69	24.3125	-504.2
0.27083	-105.58	24.3139	-504.4
0.27222	-106.28	24.3153	-504.4
0.27361	-105.7	24.3167	-504.45
0.275	-106.26	24.3181	-503.9
0.27639	-105.08	24.3194	-504.6
0.27778	-104.4	24.3208	-504.3
0.27917	-104.95	24.3222	-504.45
0.28056	-104.26	24.3236	-504.3
0.28194	-105.1	24.325	-504.35
0.28333	-104.48	24.3264	-504.45
0.28472	-104.13	24.3278	-504.25
0.28611	-104.94	24.3292	-504.6
0.2875	-104.97	24.3306	-504.2
0.28889	-105.66	24.3319	-504.5
0.29028	-103.72	24.3333	-504.05
0.29167	-104.58	24.3347	-504.45
0.29306	-104.04	24.3361	-504.3
0.29444	-104.93	24.3375	-504.35
0.29583	-103.62	24.3389	-504.4
0.29722	-106.04	24.3403	-504.2
0.29861	-105.01	24.3417	-504.15
0.3	-104.89	24.3431	-504.2
0.30139	-105.54	24.3444	-504.25
0.30278	-103.77	24.3458	-504.15
0.30417	-105.5	24.3472	-503.95
0.30556	-103.92	24.3486	-504.2
0.30694	-105.45	24.35	-503.95
0.30833	-104.5	24.3514	-504.25
0.30972	-105.25	24.3528	-504.1
0.31111	-105.28	24.3542	-504.05
0.3125	-104.48	24.3556	-504
0.31389	-104.24	24.3569	-504.15
0.31528	-104.16	24.3583	-503.8
0.31667	-104.31	24.3597	-504.05
0.31806	-102.94	24.3611	-503.55
0.31944	-105.59	24.3625	-504.1
0.32083	-104.26	24.3639	-503.85
0.32222	-104.62	24.3653	-504
0.32361	-103.66	24.3667	-503.75
0.325	-103.73	24.3681	-503.9
0.32639	-102.49	24.3694	-503.7
0.32778	-103.37	24.3708	-504.05
0.32917	-101.91	24.3722	-503.75
0.33056	-103.59	24.3736	-503.9
0.33194	-102.85	24.375	-503.75
0.33333	-102.78	24.3764	-503.75
0.33472	-103.55	24.3778	-503.7
0.33611	-102.05	24.3792	-503.75
0.3375	-104.6	24.3806	-503.75
0.33889	-102.95	24.3819	-503.8
0.34028	-104.48	24.3833	-503.95
0.34167	-102.8	24.3847	-503.55
0.34306	-104.41	24.3861	-503.75
0.34444	-103.55	24.3875	-503.65
0.34583	-104.39	24.3889	-503.85
0.34722	-102.97	24.3903	-503.7
0.34861	-103.23	24.3917	-503.85
0.35	-103.82	24.3931	-503.55
0.35139	-103.97	24.3944	-504
0.35278	-104.54	24.3958	-503.5
0.35417	-104.19	24.3972	-504
0.35556	-104.04	24.3986	-503.65
0.35694	-102.59	24.4	-503.75
0.35833	-103.45	24.4014	-503.6
0.35972	-102.61	24.4028	-503.8
0.36111	-102.68	24.4042	-503.4
0.3625	-103.51	24.4056	-503.8
0.36389	-103.5	24.4069	-503.4
0.36528	-103.58	24.4083	-503.9
0.36667	-104.15	24.4097	-503.45
0.36806	-102.37	24.4111	-503.75
0.36944	-103.9	24.4125	-503.45
0.37083	-102.22	24.4139	-503.5
0.37222	-103.05	24.4153	-503.35
0.37361	-102.41	24.4167	-503.65
0.375	-103.26	24.4181	-503.5
0.37639	-102.43	24.4194	-503.45
0.37778	-103.19	24.4208	-503.25
0.37917	-102.55	24.4222	-503.5
0.38056	-103.42	24.4236	-503.2
0.38194	-101.79	24.425	-503.25
0.38333	-104.25	24.4264	-503.15
0.38472	-102.74	24.4278	-503.35
0.38611	-103.64	24.4292	-503.25
0.3875	-103.7	24.4306	-503.4
0.38889	-104.7	24.4319	-503.05
0.39028	-103.05	24.4333	-503.35
0.39167	-103.28	24.4347	-503.2
0.39306	-103.72	24.4361	-503.45
0.39444	-103.63	24.4375	-503.15
0.39583	-103.62	24.4389	-503.5
0.39722	-103.72	24.4403	-503.1
0.39861	-105.31	24.4417	-503.05
0.4	-104.51	24.4431	-503.05
0.40139	-104.3	24.4444	-503.35
0.40278	-103.5	24.4458	-503
0.40417	-104.38	24.4472	-503.2
0.40556	-102.94	24.4486	-503
0.40694	-103.51	24.45	-503.2
0.40833	-102.64	24.4514	-502.95
0.40972	-102.02	24.4528	-503.1
0.41111	-102.2	24.4542	-502.85
0.4125	-101.79	24.4556	-503.05
0.41389	-101.84	24.4569	-503.2
0.41528	-101.25	24.4583	-502.9
0.41667	-102.35	24.4597	-503.2
0.41806	-102.81	24.4611	-502.8
0.41944	-101.77	24.4625	-503.05
0.42083	-103.19	24.4639	-502.95
0.42222	-102.19	24.4653	-503.05
0.42361	-102.26	24.4667	-503
0.425	-102.47	24.4681	-503
0.42639	-102.6	24.4694	-502.95
0.42778	-104.13	24.4708	-502.9
0.42917	-101.96	24.4722	-502.75
0.43056	-103.81	24.4736	-502.85
0.43194	-103.84	24.475	-502.75
0.43333	-104.56	24.4764	-502.95
0.43472	-104.35	24.4778	-502.9
0.43611	-104.31	24.4792	-503
0.4375	-102.98	24.4806	-502.85
0.43889	-104.13	24.4819	-502.85
0.44028	-102.19	24.4833	-502.85
0.44167	-103.81	24.4847	-503
0.44306	-101.63	24.4861	-502.8
0.44444	-103.52	24.4875	-502.85
0.44583	-102.55	24.4889	-502.75
0.44722	-102.72	24.4903	-502.85
0.44861	-103.46	24.4917	-502.75
0.45	-102.82	24.4931	-502.8
0.45139	-102.87	24.4944	-502.8
0.45278	-103.44	24.4958	-502.65
0.45417	-103.07	24.4972	-502.6
0.45556	-102.2	24.4986	-502.6
0.45694	-102.84	24.5	-502.6
0.45833	-101.88	24.5014	-502.85
0.45972	-101.94	24.5028	-502.9
0.46111	-100.64	24.5042	-502.6
0.4625	-102.68	24.5056	-502.65
0.46389	-101.69	24.5069	-502.65
0.46528	-102.33	24.5083	-502.7
0.46667	-102.26	24.5097	-502.65
0.46806	-103.08	24.5111	-502.65
0.46944	-102.27	24.5125	-502.55
0.47083	-103.2	24.5139	-502.7
0.47222	-101.75	24.5153	-502.55
0.47361	-103.45	24.5167	-502.55
0.475	-102.39	24.5181	-502.5
0.47639	-103.84	24.5194	-502.7
0.47778	-102.16	24.5208	-502.6
0.47917	-103.14	24.5222	-502.65
0.48056	-103.27	24.5236	-502.4
0.48194	-102.47	24.525	-502.6
0.48333	-102.53	24.5264	-502.45
0.48472	-103.13	24.5278	-502.6
0.48611	-101.35	24.5292	-502.35
0.4875	-102.94	24.5306	-502.4
0.48889	-102.19	24.5319	-502.5
0.49028	-102.39	24.5333	-502.45
0.49167	-101.76	24.5347	-502.5
0.49306	-103.45	24.5361	-502.2
0.49444	-102.6	24.5375	-502.6
0.49583	-103.43	24.5389	-502.2
0.49722	-102.76	24.5403	-502.4
0.49861	-103.02	24.5417	-502.45
0.5	-103.65	24.5431	-502.45
0.50139	-102.76	24.5444	-502.45
0.50278	-103.65	24.5458	-502.55
0.50417	-103.51	24.5472	-502.2
0.50556	-103.5	24.5486	-502.45
0.50694	-102.89	24.55	-502.2
0.50833	-103.01	24.5514	-502.3
0.50972	-104.52	24.5528	-502.45
0.51111	-103.77	24.5542	-502.4
0.5125	-103.48	24.5556	-502.4
0.51389	-103.36	24.5569	-502.4
0.51528	-103.45	24.5583	-502.45
0.51667	-102.73	24.5597	-502.3
0.51806	-102.24	24.5611	-502.45
0.51944	-104.19	24.5625	-502.3
0.52083	-103.35	24.5639	-502.25
0.52222	-104.85	24.5653	-502.25
0.52361	-103.85	24.5667	-502.25
0.525	-104.34	24.5681	-502.35
0.52639	-103.26	24.5694	-502.35
0.52778	-104.02	24.5708	-502.15
0.52917	-103.24	24.5722	-502.15
0.53056	-103.52	24.5736	-501.95
0.53194	-103.46	24.575	-502.15
0.53333	-102.63	24.5764	-502.15
0.53472	-101.99	24.5778	-502.1
0.53611	-102.3	24.5792	-502.2
0.5375	-104	24.5806	-502.1
0.53889	-103.43	24.5819	-502.05
0.54028	-103.46	24.5833	-502.15
0.54167	-103.06	24.5847	-502.1
0.54306	-102.92	24.5861	-502.35
0.54444	-102.25	24.5875	-502.1
0.54583	-103.06	24.5889	-502.4
0.54722	-103.49	24.5903	-502.2
0.54861	-102.34	24.5917	-502.2
0.55	-103.12	24.5931	-502.25
0.55139	-102.44	24.5944	-502.25
0.55278	-103.84	24.5958	-502.2
0.55417	-102.11	24.5972	-502.2
0.55556	-102.23	24.5986	-502.3
0.55694	-102.1	24.6	-502.2
0.55833	-101.25	24.6014	-502.1
0.55972	-101.33	24.6028	-502.35
0.56111	-101.26	24.6042	-502.05
0.5625	-102.02	24.6056	-502.3
0.56389	-100.47	24.6069	-502.2
0.56528	-101.46	24.6083	-502.35
0.56667	-101.61	24.6097	-502.05
0.56806	-101.68	24.6111	-502.35
0.56944	-101.09	24.6125	-502.2
0.57083	-102.8	24.6139	-502.2
0.57222	-102.89	24.6153	-502
0.57361	-103.03	24.6167	-502.4
0.575	-103.56	24.6181	-502.05
0.57639	-103.39	24.6194	-502.2
0.57778	-102.61	24.6208	-502.05
0.57917	-103.36	24.6222	-502.2
0.58056	-101.67	24.6236	-501.85
0.58194	-103.9	24.625	-502.2
0.58333	-101.33	24.6264	-501.8
0.58472	-103.79	24.6278	-502.05
0.58611	-101.32	24.6292	-501.8
0.5875	-104.24	24.6306	-501.9
0.58889	-101.09	24.6319	-501.75
0.59028	-102.12	24.6333	-501.95
0.59167	-102.5	24.6347	-501.8
0.59306	-101.78	24.6361	-501.9
0.59444	-102.7	24.6375	-501.95
0.59583	-102.8	24.6389	-501.8
0.59722	-103.33	24.6403	-502.05
0.59861	-102.99	24.6417	-501.85
0.6	-102.07	24.6431	-501.8
0.60139	-102.72	24.6444	-501.85
0.60278	-101.84	24.6458	-502
0.60417	-102.76	24.6472	-501.8
0.60556	-102.11	24.6486	-501.85
0.60694	-102.39	24.65	-501.75
0.60833	-102.61	24.6514	-502
0.60972	-102.82	24.6528	-501.8
0.61111	-102.73	24.6542	-501.85
0.6125	-102.57	24.6556	-501.85
0.61389	-102.91	24.6569	-501.75
0.61528	-101.98	24.6583	-501.8
0.61667	-103.47	24.6597	-501.75
0.61806	-101.62	24.6611	-501.9
0.61944	-102.61	24.6625	-501.75
0.62083	-100.97	24.6639	-501.9
0.62222	-102.7	24.6653	-501.7
0.62361	-100.37	24.6667	-502.15
0.625	-102.1	24.6681	-501.6
0.62639	-100.54	24.6694	-502.05
0.62778	-100.71	24.6708	-501.65
0.62917	-101.53	24.6722	-502.05
0.63056	-101.37	24.6736	-501.65
0.63194	-102.18	24.675	-501.9
0.63333	-102.11	24.6764	-501.6
0.63472	-102.23	24.6778	-502.2
0.63611	-101.71	24.6792	-501.8
0.6375	-102.05	24.6806	-502.1
0.63889	-102.37	24.6819	-501.75
0.64028	-103.1	24.6833	-501.95
0.64167	-102.78	24.6847	-501.8
0.64306	-103.52	24.6861	-501.95
0.64444	-103.25	24.6875	-501.6
0.64583	-103.77	24.6889	-501.8
0.64722	-103.19	24.6903	-501.8
0.64861	-102.22	24.6917	-501.9
0.65	-102.12	24.6931	-501.75
0.65139	-102.94	24.6944	-501.75
0.65278	-101.49	24.6958	-501.8
0.65417	-103.04	24.6972	-501.75
0.65556	-100.73	24.6986	-502
0.65694	-103.24	24.7	-501.7
0.65833	-101.15	24.7014	-501.95
0.65972	-101.16	24.7028	-501.6
0.66111	-102.01	24.7042	-501.95
0.6625	-101.29	24.7056	-501.3
0.66389	-102.18	24.7069	-501.85
0.66528	-101.55	24.7083	-501.35
0.66667	-102.6	24.7097	-501.75
0.66806	-102.47	24.7111	-501.45
0.66944	-102.54	24.7125	-501.8
0.67083	-102.64	24.7139	-501.5
0.67222	-102.52	24.7153	-501.75
0.67361	-101.36	24.7167	-501.45
0.675	-102.12	24.7181	-501.7
0.67639	-102.1	24.7194	-501.45
0.67778	-101.6	24.7208	-501.7
0.67917	-102.62	24.7222	-501.4
0.68056	-102.69	24.7236	-501.65
0.68194	-103.53	24.725	-501.55
0.68333	-103.52	24.7264	-501.75
0.68472	-102.85	24.7278	-501.5
0.68611	-104.25	24.7292	-501.7
0.6875	-102.09	24.7306	-501.35
0.68889	-103.64	24.7319	-501.75
0.69028	-101.37	24.7333	-501.45
0.69167	-103.27	24.7347	-501.6
0.69306	-101.61	24.7361	-501.2
0.69444	-103.35	24.7375	-501.75
0.69583	-101.65	24.7389	-501.45
0.69722	-103.6	24.7403	-501.75
0.69861	-101.65	24.7417	-501.4
0.7	-102.55	24.7431	-501.55
0.70139	-101.75	24.7444	-501.55
0.70278	-101.36	24.7458	-501.45
0.70417	-102.57	24.7472	-501.55
0.70556	-101.84	24.7486	-501.35
0.70694	-103.51	24.75	-501.5
0.70833	-102.01	24.7514	-501.4
0.70972	-102.55	24.7528	-501.5
0.71111	-100.89	24.7542	-501.45
0.7125	-101.84	24.7556	-501.4
0.71389	-100.48	24.7569	-501.4
0.71528	-101.52	24.7583	-501.5
0.71667	-101.5	24.7597	-501.3
0.71806	-101.4	24.7611	-501.45
0.71944	-101.21	24.7625	-501.2
0.72083	-101.26	24.7639	-501.55
0.72222	-101.27	24.7653	-501.35
0.72361	-101.38	24.7667	-501.45
0.725	-101.93	24.7681	-501.2
0.72639	-101.69	24.7694	-501.55
0.72778	-101.51	24.7708	-501.25
0.72917	-100.7	24.7722	-501.45
0.73056	-101.65	24.7736	-501.5
0.73194	-100.63	24.775	-501.3
0.73333	-100.82	24.7764	-501.4
0.73472	-101.07	24.7778	-501.5
0.73611	-100.17	24.7792	-501.3
0.7375	-100.26	24.7806	-501.35
0.73889	-100.9	24.7819	-501.35
0.74028	-100.07	24.7833	-501.35
0.74167	-100.2	24.7847	-501.2
0.74306	-100.99	24.7861	-501.4
0.74444	-100.97	24.7875	-501.1
0.74583	-100.92	24.7889	-501.45
0.74722	-101.14	24.7903	-501.15
0.74861	-101.27	24.7917	-501.5
0.75	-100.68	24.7931	-501.15
0.75139	-102.45	24.7944	-501.3
0.75278	-100.57	24.7958	-501.3
0.75417	-101.25	24.7972	-501.35
0.75556	-99.84	24.7986	-501.25
0.75694	-100.81	24.8	-501.3
0.75833	-100.72	24.8014	-501.2
0.75972	-100.88	24.8028	-501.25
0.76111	-101.65	24.8042	-501.25
0.7625	-101.53	24.8056	-501.25
0.76389	-100.79	24.8069	-501.4
0.76528	-101.41	24.8083	-501.2
0.76667	-101.24	24.8097	-501.45
0.76806	-101.81	24.8111	-501.25
0.76944	-101.61	24.8125	-501.4
0.77083	-101.44	24.8139	-501.4
0.77222	-100.6	24.8153	-501.4
0.77361	-100.28	24.8167	-501.2
0.775	-100.53	24.8181	-501.2
0.77639	-100.93	24.8194	-501.3
0.77778	-101.92	24.8208	-501.35
0.77917	-101.99	24.8222	-501.2
0.78056	-101.32	24.8236	-501.4
0.78194	-102.63	24.825	-501.25
0.78333	-99.95	24.8264	-501.35
0.78472	-102.97	24.8278	-501.15
0.78611	-100.45	24.8292	-501.3
0.7875	-101.59	24.8306	-501.2
0.78889	-101.68	24.8319	-501.45
0.79028	-101.66	24.8333	-501
0.79167	-102.48	24.8347	-501.25
0.79306	-101.11	24.8361	-501
0.79444	-102.07	24.8375	-501.5
0.79583	-102.12	24.8389	-501.05
0.79722	-102.85	24.8403	-501.3
0.79861	-101.86	24.8417	-501.1
0.8	-102.83	24.8431	-501.35
0.80139	-102.2	24.8444	-501.2
0.80278	-101.7	24.8458	-501.25
0.80417	-102.24	24.8472	-501.25
0.80556	-99.96	24.8486	-501.15
0.80694	-101.71	24.85	-501.15
0.80833	-100.97	24.8514	-501.2
0.80972	-101.12	24.8528	-501.15
0.81111	-101.19	24.8542	-501.25
0.8125	-101.32	24.8556	-501.15
0.81389	-101.58	24.8569	-501.3
0.81528	-101.37	24.8583	-501.1
0.81667	-100.45	24.8597	-501.35
0.81806	-102.06	24.8611	-501.05
0.81944	-101.16	24.8625	-501.35
0.82083	-101.04	24.8639	-501.15
0.82222	-101.11	24.8653	-501.05
0.82361	-101.08	24.8667	-501.35
0.825	-101.21	24.8681	-501.3
0.82639	-102.09	24.8694	-501.35
0.82778	-100.75	24.8708	-501.3
0.82917	-101.78	24.8722	-501.45
0.83056	-101.57	24.8736	-501.3
0.83194	-101.35	24.875	-501.25
0.83333	-100.54	24.8764	-501.25
0.83472	-102.31	24.8778	-501.2
0.83611	-100.79	24.8792	-501.3
0.8375	-101.25	24.8806	-501.3
0.83889	-102.42	24.8819	-501.05
0.84028	-102.14	24.8833	-501.1
0.84167	-102.8	24.8847	-501.1
0.84306	-101.28	24.8861	-501.2
0.84444	-102.96	24.8875	-501.05
0.84583	-101.74	24.8889	-501.2
0.84722	-102.99	24.8903	-501.1
0.84861	-102.19	24.8917	-501.35
0.85	-101.29	24.8931	-501
0.85139	-101.49	24.8944	-501.4
0.85278	-101.62	24.8958	-501.05
0.85417	-101.47	24.8972	-501.2
0.85556	-100.84	24.8986	-500.85
0.85694	-102.72	24.9	-501.05
0.85833	-101.95	24.9014	-500.9
0.85972	-102.75	24.9028	-501.2
0.86111	-102.24	24.9042	-500.65
0.8625	-102.09	24.9056	-501.05
0.86389	-102.85	24.9069	-500.7
0.86528	-102.14	24.9083	-500.95
0.86667	-102.27	24.9097	-500.8
0.86806	-101.84	24.9111	-501.1
0.86944	-103.62	24.9125	-500.95
0.87083	-103.09	24.9139	-500.9
0.87222	-103.23	24.9153	-500.85
0.87361	-103.58	24.9167	-500.85
0.875	-102.49	24.9181	-500.95
0.87639	-102.72	24.9194	-500.95
0.87778	-102.06	24.9208	-500.9
0.87917	-101.57	24.9222	-500.9
0.88056	-101.43	24.9236	-500.75
0.88194	-102.23	24.925	-500.95
0.88333	-100.77	24.9264	-500.65
0.88472	-101.11	24.9278	-501.05
0.88611	-100.02	24.9292	-500.7
0.8875	-101.82	24.9306	-501
0.88889	-100.58	24.9319	-500.65
0.89028	-102.86	24.9333	-500.7
0.89167	-101.18	24.9347	-500.7
0.89306	-102.89	24.9361	-500.95
0.89444	-101.37	24.9375	-500.85
0.89583	-103.48	24.9389	-500.8
0.89722	-101.6	24.9403	-500.55
0.89861	-104	24.9417	-500.85
0.9	-101.51	24.9431	-500.65
0.90139	-102.01	24.9444	-500.95
0.90278	-99.68	24.9458	-500.6
0.90417	-101.53	24.9472	-500.9
0.90556	-99.48	24.9486	-500.75
0.90694	-101.94	24.95	-500.75
0.90833	-99.68	24.9514	-500.9
0.90972	-101.35	24.9528	-500.9
0.91111	-100.08	24.9542	-500.75
0.9125	-102.48	24.9556	-500.8
0.91389	-100.34	24.9569	-500.75
0.91528	-102.02	24.9583	-500.6
0.91667	-101.35	24.9597	-500.7
0.91806	-102.51	24.9611	-500.75
0.91944	-101.77	24.9625	-500.8
0.92083	-102.38	24.9639	-500.65
0.92222	-102.98	24.9653	-500.8
0.92361	-102.94	24.9667	-500.65
0.925	-102.97	24.9681	-500.75
0.92639	-102.69	24.9694	-500.65
0.92778	-103.43	24.9708	-500.85
0.92917	-103.19	24.9722	-500.8
0.93056	-103.55	24.9736	-500.75
0.93194	-102.38	24.975	-500.7
0.93333	-100.92	24.9764	-500.75
0.93472	-100.49	24.9778	-500.8
0.93611	-101.7	24.9792	-500.8
0.9375	-101.66	24.9806	-500.7
0.93889	-102.45	24.9819	-500.6
0.94028	-102.48	24.9833	-500.7
0.94167	-102.65	24.9847	-500.8
0.94306	-100.85	24.9861	-500.7
0.94444	-100.78	24.9875	-500.7
0.94583	-101.02	24.9889	-500.65
0.94722	-101.9	24.9903	-500.95
0.94861	-100.5	24.9917	-500.6
0.95	-103.54	24.9931	-500.95
0.95139	-100.83	24.9944	-500.6
0.95278	-101.75	24.9958	-500.65
0.95417	-101.36	24.9972	-500.5
0.95556	-101.2	24.9986	-500.65
0.95694	-101.95	25	-500.7
0.95833	-101.88	25.0014	-500.5
0.95972	-101.87	25.0028	-500.7
0.96111	-101.25	25.0042	-500.85
0.9625	-102.1	25.0056	-500.65
0.96389	-101.41	25.0069	-500.8
0.96528	-101.53	25.0083	-500.6
0.96667	-102.24	25.0097	-500.65
0.96806	-101.33	25.0111	-500.65
0.96944	-99.99	25.0125	-500.7
0.97083	-102.43	25.0139	-500.45
0.97222	-101.64	25.0153	-500.65
0.97361	-103.11	25.0167	-500.35
0.975	-101.46	25.0181	-500.7
0.97639	-103.19	25.0194	-500.4
0.97778	-102.32	25.0208	-500.75
0.97917	-102.42	25.0222	-500.35
0.98056	-102.43	25.0236	-500.55
0.98194	-102.38	25.025	-500.55
0.98333	-102	25.0264	-500.6
0.98472	-101.21	25.0278	-500.55
0.98611	-101.92	25.0292	-500.55
0.9875	-101.68	25.0306	-500.55
0.98889	-100.81	25.0319	-500.65
0.99028	-101.16	25.0333	-500.55
0.99167	-100.57	25.0347	-500.5
0.99306	-101.69	25.0361	-500.65
0.99444	-101.01	25.0375	-500.4
0.99583	-103.33	25.0389	-500.65
0.99722	-101.49	25.0403	-500.35
0.99861	-102.96	25.0417	-500.45
1	-101.94	25.0431	-500.2
1.00139	-102.8	25.0444	-500.5
1.00278	-101.89	25.0458	-500.15
1.00417	-102.75	25.0472	-500.75
1.00556	-101.25	25.0486	-500.35
1.00694	-102.3	25.05	-500.65
1.00833	-101.97	25.0514	-500.3
1.00972	-100.35	25.0528	-500.85
1.01111	-102.02	25.0542	-500.4
1.0125	-101.33	25.0556	-500.7
1.01389	-101.5	25.0569	-500.35
1.01528	-101.39	25.0583	-500.7
1.01667	-101.4	25.0597	-500.3
1.01806	-101.34	25.0611	-500.7
1.01944	-101.29	25.0625	-500.45
1.02083	-101.81	25.0639	-500.45
1.02222	-101.67	25.0653	-500.4
1.02361	-101.02	25.0667	-500.55
1.025	-101.19	25.0681	-500.35
1.02639	-101.17	25.0694	-500.55
1.02778	-100.4	25.0708	-500.4
1.02917	-101.9	25.0722	-500.3
1.03056	-99.68	25.0736	-500.3
1.03194	-101.98	25.075	-500.5
1.03333	-100.32	25.0764	-500.5
1.03472	-101.18	25.0778	-500.3
1.03611	-100.43	25.0792	-500.15
1.0375	-101.34	25.0806	-500.35
1.03889	-101.4	25.0819	-500.3
1.04028	-100.87	25.0833	-500.3
1.04167	-102.07	25.0847	-500.3
1.04306	-101.11	25.0861	-500.45
1.04444	-102.45	25.0875	-500.2
1.04583	-99.11	25.0889	-500.5
1.04722	-102.4	25.0903	-500.2
1.04861	-100.13	25.0917	-500.65
1.05	-103.33	25.0931	-500.35
1.05139	-101.04	25.0944	-500.45
1.05278	-101.41	25.0958	-500.4
1.05417	-102.5	25.0972	-500.4
1.05556	-102.11	25.0986	-500.35
1.05694	-103.22	25.1	-500.4
1.05833	-101.3	25.1014	-500.4
1.05972	-102.84	25.1028	-500.4
1.06111	-101.36	25.1042	-500.3
1.0625	-102.33	25.1056	-500.4
1.06389	-102.48	25.1069	-500.3
1.06528	-102.5	25.1083	-500.25
1.06667	-102.1	25.1097	-500.35
1.06806	-101.94	25.1111	-500.25
1.06944	-99.67	25.1125	-500.35
1.07083	-102.03	25.1139	-500.35
1.07222	-100.43	25.1153	-500.15
1.07361	-102.2	25.1167	-500.15
1.075	-101.37	25.1181	-500.15
1.07639	-102.32	25.1194	-500.2
1.07778	-102.07	25.1208	-500.3
1.07917	-100.39	25.1222	-500.2
1.08056	-101.81	25.1236	-500.35
1.08194	-101.04	25.125	-500.35
1.08333	-101.25	25.1264	-500.35
1.08472	-101.6	25.1278	-500.2
1.08611	-102.67	25.1292	-500.15
1.0875	-101.94	25.1306	-500.3
1.08889	-102.91	25.1319	-500.1
1.09028	-102.68	25.1333	-500.1
1.09167	-103.4	25.1347	-500.15
1.09306	-102.32	25.1361	-500.15
1.09444	-103.11	25.1375	-500.15
1.09583	-102.15	25.1389	-500.2
1.09722	-102.7	25.1403	-500.15
1.09861	-101.62	25.1417	-500.2
1.1	-101.72	25.1431	-500.05
1.10139	-101.83	25.1444	-500.1
1.10278	-101.24	25.1458	-500.1
1.10417	-101.5	25.1472	-500.2
1.10556	-100.67	25.1486	-500.15
1.10694	-101.64	25.15	-500.1
1.10833	-101.03	25.1514	-500.15
1.10972	-102.73	25.1528	-500.25
1.11111	-101.79	25.1542	-500.05
1.1125	-103.37	25.1556	-500.15
1.11389	-102.09	25.1569	-500
1.11528	-102.84	25.1583	-500.15
1.11667	-102.08	25.1597	-499.9
1.11806	-102.14	25.1611	-500.15
1.11944	-100.79	25.1625	-499.8
1.12083	-102.7	25.1639	-500.1
1.12222	-101.06	25.1653	-499.75
1.12361	-101.81	25.1667	-500.1
1.125	-101.89	25.1681	-499.8
1.12639	-101.93	25.1694	-499.95
1.12778	-102.48	25.1708	-499.9
1.12917	-102.32	25.1722	-500
1.13056	-102.28	25.1736	-499.8
1.13194	-102.17	25.175	-500
1.13333	-101.24	25.1764	-499.75
1.13472	-102.06	25.1778	-500
1.13611	-101.32	25.1792	-499.65
1.1375	-102.28	25.1806	-500.05
1.13889	-102.51	25.1819	-499.85
1.14028	-101.98	25.1833	-500
1.14167	-102.77	25.1847	-499.85
1.14306	-102.56	25.1861	-500.2
1.14444	-102.95	25.1875	-499.75
1.14583	-101.16	25.1889	-500.2
1.14722	-101.93	25.1903	-499.85
1.14861	-101.89	25.1917	-500.1
1.15	-102.02	25.1931	-499.8
1.15139	-101.52	25.1944	-499.9
1.15278	-102.48	25.1958	-499.8
1.15417	-101.71	25.1972	-499.95
1.15556	-102.59	25.1986	-499.9
1.15694	-102.42	25.2	-500.1
1.15833	-102.47	25.2014	-500
1.15972	-102.66	25.2028	-500.05
1.16111	-102.88	25.2042	-499.9
1.1625	-101.81	25.2056	-500.05
1.16389	-103.21	25.2069	-499.9
1.16528	-100.07	25.2083	-499.8
1.16667	-103.14	25.2097	-500.05
1.16806	-100.52	25.2111	-499.95
1.16944	-102.78	25.2125	-500
1.17083	-100.01	25.2139	-499.9
1.17222	-101.61	25.2153	-499.95
1.17361	-100.1	25.2167	-499.65
1.175	-100.96	25.2181	-499.95
1.17639	-100.32	25.2194	-499.75
1.17778	-101.25	25.2208	-499.8
1.17917	-101.24	25.2222	-499.85
1.18056	-101.2	25.2236	-499.7
1.18194	-101.28	25.225	-499.85
1.18333	-101.27	25.2264	-499.7
1.18472	-101.44	25.2278	-499.9
1.18611	-100.79	25.2292	-499.6
1.1875	-101.08	25.2306	-499.8
1.18889	-101.96	25.2319	-499.6
1.19028	-102.08	25.2333	-499.65
1.19167	-102.77	25.2347	-499.65
1.19306	-102.59	25.2361	-499.8
1.19444	-103.29	25.2375	-499.65
1.19583	-102.36	25.2389	-499.65
1.19722	-103.14	25.2403	-499.6
1.19861	-101.95	25.2417	-499.75
1.2	-102.11	25.2431	-499.45
1.20139	-101.18	25.2444	-499.8
1.20278	-101.98	25.2458	-499.5
1.20417	-101.97	25.2472	-499.7
1.20556	-102.22	25.2486	-499.75
1.20694	-102.37	25.25	-499.85
1.20833	-103.09	25.2514	-499.5
1.20972	-101.27	25.2528	-499.85
1.21111	-103.44	25.2542	-499.6
1.2125	-100.67	25.2556	-499.9
1.21389	-101.11	25.2569	-499.4
1.21528	-101.21	25.2583	-499.95
1.21667	-100.55	25.2597	-499.4
1.21806	-100.94	25.2611	-499.75
1.21944	-100.51	25.2625	-499.45
1.22083	-101.47	25.2639	-499.7
1.22222	-101.16	25.2653	-499.5
1.22361	-102.35	25.2667	-499.55
1.225	-101.87	25.2681	-499.3
1.22639	-102.54	25.2694	-499.65
1.22778	-100.86	25.2708	-499.5
1.22917	-101.95	25.2722	-499.6
1.23056	-101.35	25.2736	-499.5
1.23194	-103.06	25.275	-499.45
1.23333	-101.49	25.2764	-499.45
1.23472	-102.56	25.2778	-499.5
1.23611	-102.75	25.2792	-499.4
1.2375	-102.64	25.2806	-499.5
1.23889	-101.57	25.2819	-499.5
1.24028	-102.98	25.2833	-499.6
1.24167	-102.1	25.2847	-499.55
1.24306	-102.27	25.2861	-499.55
1.24444	-102.49	25.2875	-499.35
1.24583	-103.35	25.2889	-499.65
1.24722	-101.66	25.2903	-499.4
1.24861	-102.52	25.2917	-499.65
1.25	-100.72	25.2931	-499.4
1.25139	-102.35	25.2944	-499.6
1.25278	-99.98	25.2958	-499.6
1.25417	-102.07	25.2972	-499.6
1.25556	-100.34	25.2986	-499.65
1.25694	-101.28	25.3	-499.45
1.25833	-100.43	25.3014	-499.55
1.25972	-100.56	25.3028	-499.45
1.26111	-100.26	25.3042	-499.55
1.2625	-100.85	25.3056	-499.5
1.26389	-99.96	25.3069	-499.4
1.26528	-100.71	25.3083	-499.6
1.26667	-100.88	25.3097	-499.5
1.26806	-101.56	25.3111	-499.45
1.26944	-101.44	25.3125	-499.65
1.27083	-102.22	25.3139	-499.5
1.27222	-102.35	25.3153	-499.45
1.27361	-103.06	25.3167	-499.7
1.275	-103.21	25.3181	-499.35
1.27639	-103.09	25.3194	-499.75
1.27778	-102.27	25.3208	-499.55
1.27917	-103.21	25.3222	-499.75
1.28056	-103.23	25.3236	-499.45
1.28194	-101.4	25.325	-499.8
1.28333	-103	25.3264	-499.45
1.28472	-102.23	25.3278	-499.7
1.28611	-103.03	25.3292	-499.5
1.2875	-102.32	25.3306	-499.75
1.28889	-102.23	25.3319	-499.6
1.29028	-101.5	25.3333	-499.6
1.29167	-102.07	25.3347	-499.6
1.29306	-101.3	25.3361	-499.5
1.29444	-101.27	25.3375	-499.55
1.29583	-101.4	25.3389	-499.55
1.29722	-101.27	25.3403	-499.45
1.29861	-101.3	25.3417	-499.55
1.3	-100.8	25.3431	-499.5
1.30139	-101.69	25.3444	-499.6
1.30278	-101.62	25.3458	-499.45
1.30417	-100.79	25.3472	-499.65
1.30556	-101.07	25.3486	-499.5
1.30694	-101.99	25.35	-499.7
1.30833	-102.02	25.3514	-499.45
1.30972	-102.58	25.3528	-499.55
1.31111	-101.04	25.3542	-499.45
1.3125	-103.45	25.3556	-499.55
1.31389	-101.82	25.3569	-499.45
1.31528	-103.22	25.3583	-499.55
1.31667	-100.4	25.3597	-499.5
1.31806	-101.96	25.3611	-499.75
1.31944	-101.17	25.3625	-499.35
1.32083	-102	25.3639	-499.5
1.32222	-101.28	25.3653	-499.3
1.32361	-102.41	25.3667	-499.5
1.325	-101.58	25.3681	-499.5
1.32639	-102.17	25.3694	-499.7
1.32778	-101.15	25.3708	-499.45
1.32917	-101.24	25.3722	-499.65
1.33056	-101.33	25.3736	-499.45
1.33194	-101.55	25.375	-499.7
1.33333	-101	25.3764	-499.3
1.33472	-101.94	25.3778	-499.55
1.33611	-101.82	25.3792	-499.6
1.3375	-102.67	25.3806	-499.5
1.33889	-102.59	25.3819	-499.3
1.34028	-102.35	25.3833	-499.4
1.34167	-102.81	25.3847	-499.45
1.34306	-100.44	25.3861	-499.5
1.34444	-102.16	25.3875	-499.6
1.34583	-100.62	25.3889	-499.45
1.34722	-101.62	25.3903	-499.6
1.34861	-101.7	25.3917	-499.55
1.35	-101.83	25.3931	-499.55
1.35139	-101.31	25.3944	-499.25
1.35278	-102.25	25.3958	-499.45
1.35417	-102.33	25.3972	-499.3
1.35556	-102.88	25.3986	-499.45
1.35694	-102.67	25.4	-499.6
1.35833	-103.43	25.4014	-499.45
1.35972	-102.18	25.4028	-499.6
1.36111	-101.94	25.4042	-499.6
1.3625	-101.79	25.4056	-499.45
1.36389	-102.65	25.4069	-499.6
1.36528	-100.87	25.4083	-499.15
1.36667	-102.57	25.4097	-499.65
1.36806	-101.12	25.4111	-498.85
1.36944	-102.08	25.4125	-499.3
1.37083	-100.63	25.4139	-499
1.37222	-101.63	25.4153	-499.3
1.37361	-101.75	25.4167	-498.95
1.375	-101.93	25.4181	-499.25
1.37639	-102.91	25.4194	-499.1
1.37778	-102.49	25.4208	-499.3
1.37917	-102.62	25.4222	-499.1
1.38056	-103.45	25.4236	-499.2
1.38194	-103.49	25.425	-499.35
1.38333	-102.52	25.4264	-499.2
1.38472	-102.06	25.4278	-499.2
1.38611	-101.32	25.4292	-499.2
1.3875	-102.12	25.4306	-499.2
1.38889	-101.38	25.4319	-499.15
1.39028	-103.13	25.4333	-499.2
1.39167	-101.63	25.4347	-499.2
1.39306	-102.53	25.4361	-499.1
1.39444	-101.63	25.4375	-499.25
1.39583	-102.35	25.4389	-499.1
1.39722	-101.52	25.4403	-499.4
1.39861	-101.4	25.4417	-499.2
1.4	-100.47	25.4431	-499.2
1.40139	-101.19	25.4444	-499.2
1.40278	-100.32	25.4458	-499.25
1.40417	-101.2	25.4472	-499.3
1.40556	-100.45	25.4486	-499.15
1.40694	-100.76	25.45	-499.35
1.40833	-101.06	25.4514	-499.25
1.40972	-101.31	25.4528	-499.45
1.41111	-101.51	25.4542	-499.3
1.4125	-102.91	25.4556	-499.25
1.41389	-102.02	25.4569	-499.25
1.41528	-103.19	25.4583	-499.3
1.41667	-101.39	25.4597	-499.4
1.41806	-102.25	25.4611	-499.3
1.41944	-101.48	25.4625	-499.3
1.42083	-102.41	25.4639	-499.4
1.42222	-100.77	25.4653	-499.3
1.42361	-102.56	25.4667	-499.3
1.425	-101.11	25.4681	-499.35
1.42639	-103.58	25.4694	-499.45
1.42778	-101.87	25.4708	-499.1
1.42917	-103.61	25.4722	-499.4
1.43056	-102.73	25.4736	-499
1.43194	-102.77	25.475	-499.4
1.43333	-102.76	25.4764	-499
1.43472	-102.09	25.4778	-499.3
1.43611	-102.39	25.4792	-499.05
1.4375	-101.86	25.4806	-499.2
1.43889	-100.85	25.4819	-499.1
1.44028	-100.86	25.4833	-499.2
1.44167	-100.9	25.4847	-499.15
1.44306	-100.33	25.4861	-499.2
1.44444	-101.33	25.4875	-499.05
1.44583	-101.25	25.4889	-499.2
1.44722	-101.23	25.4903	-499.1
1.44861	-101.27	25.4917	-499.2
1.45	-100.6	25.4931	-499
1.45139	-100.97	25.4944	-499.15
1.45278	-100.41	25.4958	-499.1
1.45417	-102.11	25.4972	-499.15
1.45556	-101.25	25.4986	-499.15
1.45694	-102.76	25.5	-499.05
1.45833	-102.61	25.5014	-499
1.45972	-102.68	25.5028	-499.25
1.46111	-101.96	25.5042	-499.15
1.4625	-103.04	25.5056	-499.2
1.46389	-102.64	25.5069	-499
1.46528	-102.9	25.5083	-499.3
1.46667	-101.88	25.5097	-499.05
1.46806	-102.8	25.5111	-499.3
1.46944	-101.37	25.5125	-499.15
1.47083	-102.05	25.5139	-499.35
1.47222	-101.92	25.5153	-499
1.47361	-99.88	25.5167	-499.3
1.475	-102.46	25.5181	-499.05
1.47639	-100.17	25.5194	-499.2
1.47778	-102.8	25.5208	-499.1
1.47917	-100.6	25.5222	-499.2
1.48056	-103.41	25.5236	-499.2
1.48194	-101.58	25.525	-499.3
1.48333	-103.74	25.5264	-499.15
1.48472	-101.39	25.5278	-499.3
1.48611	-103.23	25.5292	-499.3
1.4875	-101.67	25.5306	-499.35
1.48889	-101.22	25.5319	-499.35
1.49028	-101.08	25.5333	-499.3
1.49167	-101.04	25.5347	-499.25
1.49306	-100.43	25.5361	-499.3
1.49444	-100.75	25.5375	-499.25
1.49583	-101.1	25.5389	-499.15
1.49722	-102	25.5403	-499.25
1.49861	-102	25.5417	-499.15
1.5	-101.94	25.5431	-499.3
1.50139	-102.23	25.5444	-498.95
1.50278	-101.16	25.5458	-499.1
1.50417	-101.17	25.5472	-499.2
1.50556	-101.86	25.5486	-499
1.50694	-100.42	25.55	-499.15
1.50833	-101.33	25.5514	-499.15
1.50972	-100.44	25.5528	-499.1
1.51111	-100.64	25.5542	-499.05
1.5125	-101.51	25.5556	-499.1
1.51389	-101.57	25.5569	-499.05
1.51528	-100.95	25.5583	-499
1.51667	-102.82	25.5597	-499.2
1.51806	-101.37	25.5611	-499
1.51944	-103.62	25.5625	-499.15
1.52083	-102.69	25.5639	-498.95
1.52222	-102.43	25.5653	-499.3
1.52361	-102.47	25.5667	-499
1.525	-102.64	25.5681	-499.35
1.52639	-103.56	25.5694	-498.95
1.52778	-102.91	25.5708	-499.3
1.52917	-104.7	25.5722	-499.1
1.53056	-101.59	25.5736	-499.1
1.53194	-104.77	25.575	-499
1.53333	-101.69	25.5764	-499.1
1.53472	-104.72	25.5778	-499
1.53611	-101.7	25.5792	-499
1.5375	-103.29	25.5806	-499.1
1.53889	-101.82	25.5819	-499.1
1.54028	-103.13	25.5833	-499.05
1.54167	-101.4	25.5847	-498.85
1.54306	-102.94	25.5861	-499.05
1.54444	-101.19	25.5875	-498.9
1.54583	-101.86	25.5889	-499.25
1.54722	-101.1	25.5903	-498.95
1.54861	-101.32	25.5917	-499.1
1.55	-101.61	25.5931	-499
1.55139	-101.08	25.5944	-499.1
1.55278	-102.06	25.5958	-498.85
1.55417	-101.43	25.5972	-499.05
1.55556	-103.09	25.5986	-498.85
1.55694	-102.1	25.6	-499
1.55833	-103.35	25.6014	-498.8
1.55972	-102.19	25.6028	-498.8
1.56111	-102.58	25.6042	-499
1.5625	-101.53	25.6056	-498.8
1.56389	-100.16	25.6069	-498.8
1.56528	-101.13	25.6083	-498.95
1.56667	-99.23	25.6097	-498.9
1.56806	-101.01	25.6111	-498.9
1.56944	-100.42	25.6125	-498.95
1.57083	-101.38	25.6139	-498.7
1.57222	-101.54	25.6153	-499
1.57361	-102.62	25.6167	-499
1.575	-102.52	25.6181	-498.8
1.57639	-103.27	25.6194	-498.9
1.57778	-102.6	25.6208	-499.05
1.57917	-103.08	25.6222	-499
1.58056	-102	25.6236	-498.8
1.58194	-102.84	25.625	-499
1.58333	-102.09	25.6264	-498.8
1.58472	-102.24	25.6278	-498.95
1.58611	-101.62	25.6292	-499.05
1.5875	-102.22	25.6306	-498.85
1.58889	-100.41	25.6319	-499.2
1.59028	-102.64	25.6333	-499.15
1.59167	-100.85	25.6347	-499.05
1.59306	-101.77	25.6361	-499.15
1.59444	-100.35	25.6375	-499.05
1.59583	-101.41	25.6389	-499.05
1.59722	-100.28	25.6403	-499.15
1.59861	-101.84	25.6417	-499.1
1.6	-100.97	25.6431	-499.2
1.60139	-102.35	25.6444	-499.1
1.60278	-100.64	25.6458	-498.9
1.60417	-101.66	25.6472	-499.1
1.60556	-101.65	25.6486	-499
1.60694	-102.58	25.65	-498.95
1.60833	-101.22	25.6514	-499
1.60972	-102.71	25.6528	-498.95
1.61111	-101.88	25.6542	-499.05
1.6125	-102.51	25.6556	-499
1.61389	-102.54	25.6569	-499
1.61528	-100.3	25.6583	-498.95
1.61667	-102.73	25.6597	-498.95
1.61806	-100.75	25.6611	-499.2
1.61944	-102.45	25.6625	-498.55
1.62083	-101.69	25.6639	-499
1.62222	-101.84	25.6653	-498.7
1.62361	-101.81	25.6667	-498.75
1.625	-101.24	25.6681	-498.8
1.62639	-101.58	25.6694	-498.8
1.62778	-102.34	25.6708	-498.7
1.62917	-102.16	25.6722	-498.65
1.63056	-102.04	25.6736	-498.6
1.63194	-102.85	25.675	-498.7
1.63333	-102.35	25.6764	-498.75
1.63472	-102.69	25.6778	-498.85
1.63611	-100.68	25.6792	-498.75
1.6375	-102.3	25.6806	-498.75
1.63889	-100.67	25.6819	-498.75
1.64028	-102.58	25.6833	-498.75
1.64167	-100.91	25.6847	-498.7
1.64306	-101.74	25.6861	-498.8
1.64444	-101.33	25.6875	-498.85
1.64583	-101.29	25.6889	-498.85
1.64722	-102.1	25.6903	-498.85
1.64861	-101.33	25.6917	-498.65
1.65	-101.39	25.6931	-498.8
1.65139	-101.49	25.6944	-498.75
1.65278	-101.58	25.6958	-498.75
1.65417	-102.1	25.6972	-498.7
1.65556	-102.05	25.6986	-498.9
1.65694	-102.07	25.7	-498.8
1.65833	-101.35	25.7014	-498.6
1.65972	-101.52	25.7028	-498.65
1.66111	-101.64	25.7042	-498.95
1.6625	-101.78	25.7056	-498.6
1.66389	-101.24	25.7069	-498.65
1.66528	-102.83	25.7083	-498.6
1.66667	-101.68	25.7097	-498.55
1.66806	-101.75	25.7111	-498.65
1.66944	-102.83	25.7125	-498.7
1.67083	-101.71	25.7139	-498.75
1.67222	-103.31	25.7153	-498.8
1.67361	-101.63	25.7167	-498.65
1.675	-102.74	25.7181	-498.65
1.67639	-102.11	25.7194	-498.9
1.67778	-103.2	25.7208	-498.65
1.67917	-102.89	25.7222	-498.65
1.68056	-103.6	25.7236	-498.7
1.68194	-103.23	25.725	-498.8
1.68333	-102.91	25.7264	-498.65
1.68472	-102.7	25.7278	-498.5
1.68611	-101.81	25.7292	-498.65
1.6875	-101.95	25.7306	-498.7
1.68889	-101.31	25.7319	-498.6
1.69028	-101.58	25.7333	-498.9
1.69167	-101.73	25.7347	-498.55
1.69306	-102.57	25.7361	-498.85
1.69444	-102.5	25.7375	-498.6
1.69583	-103.2	25.7389	-498.7
1.69722	-102.28	25.7403	-498.35
1.69861	-102.9	25.7417	-498.75
1.7	-101.28	25.7431	-498.6
1.70139	-102.32	25.7444	-498.8
1.70278	-101.63	25.7458	-498.55
1.70417	-103.2	25.7472	-498.7
1.70556	-101.62	25.7486	-498.55
1.70694	-102.61	25.75	-498.6
1.70833	-101.93	25.7514	-498.5
1.70972	-102.43	25.7528	-498.6
1.71111	-102.27	25.7542	-498.5
1.7125	-102.3	25.7556	-498.45
1.71389	-101.66	25.7569	-498.5
1.71528	-102.01	25.7583	-498.5
1.71667	-103.02	25.7597	-498.55
1.71806	-101.49	25.7611	-498.4
1.71944	-103.07	25.7625	-498.5
1.72083	-101.87	25.7639	-498.25
1.72222	-102.56	25.7653	-498.5
1.72361	-100.97	25.7667	-498.4
1.725	-102.7	25.7681	-498.5
1.72639	-101.84	25.7694	-498.4
1.72778	-102.71	25.7708	-498.55
1.72917	-101.66	25.7722	-498.45
1.73056	-101.63	25.7736	-498.55
1.73194	-101.72	25.775	-498.45
1.73333	-101.07	25.7764	-498.55
1.73472	-102.8	25.7778	-498.55
1.73611	-100.69	25.7792	-498.75
1.7375	-103.05	25.7806	-498.4
1.73889	-101.42	25.7819	-498.75
1.74028	-103.12	25.7833	-498.45
1.74167	-103.35	25.7847	-498.7
1.74306	-102.68	25.7861	-498.5
1.74444	-102.8	25.7875	-498.75
1.74583	-102.24	25.7889	-498.6
1.74722	-102.04	25.7903	-498.8
1.74861	-101.29	25.7917	-498.5
1.75	-100.7	25.7931	-498.65
1.75139	-100.99	25.7944	-498.5
1.75278	-101.7	25.7958	-498.5
1.75417	-100.75	25.7972	-498.35
1.75556	-101.59	25.7986	-498.45
1.75694	-100.15	25.8	-498.6
1.75833	-101.2	25.8014	-498.6
1.75972	-101.19	25.8028	-498.55
1.76111	-100.86	25.8042	-498.8
1.7625	-101.45	25.8056	-498.5
1.76389	-101.36	25.8069	-498.65
1.76528	-101.36	25.8083	-498.6
1.76667	-101.31	25.8097	-498.7
1.76806	-101.53	25.8111	-498.45
1.76944	-101.77	25.8125	-498.6
1.77083	-102.03	25.8139	-498.4
1.77222	-101.74	25.8153	-498.45
1.77361	-103.05	25.8167	-498.25
1.775	-101.93	25.8181	-498.7
1.77639	-101.99	25.8194	-498.3
1.77778	-102.76	25.8208	-498.5
1.77917	-102.8	25.8222	-498.25
1.78056	-103.55	25.8236	-498.45
1.78194	-103.36	25.825	-498.25
1.78333	-102.03	25.8264	-498.55
1.78472	-102.01	25.8278	-498.4
1.78611	-101.92	25.8292	-498.4
1.7875	-101.24	25.8306	-498.35
1.78889	-101.4	25.8319	-498.35
1.79028	-100.83	25.8333	-498.4
1.79167	-102.64	25.8347	-498.35
1.79306	-101.79	25.8361	-498.25
1.79444	-101.94	25.8375	-498.55
1.79583	-101.87	25.8389	-498.3
1.79722	-101.68	25.8403	-498.25
1.79861	-101.7	25.8417	-498.25
1.8	-101.81	25.8431	-498.2
1.80139	-101.27	25.8444	-498.25
1.80278	-102.94	25.8458	-498.15
1.80417	-102.06	25.8472	-498.15
1.80556	-102.88	25.8486	-498.4
1.80694	-102.17	25.85	-498.2
1.80833	-102.21	25.8514	-498.3
1.80972	-101.46	25.8528	-498.2
1.81111	-102.69	25.8542	-498.3
1.8125	-101.62	25.8556	-498.25
1.81389	-101.53	25.8569	-498.4
1.81528	-100.78	25.8583	-498.25
1.81667	-102.12	25.8597	-498.3
1.81806	-101.18	25.8611	-498
1.81944	-101.81	25.8625	-498.45
1.82083	-100.35	25.8639	-498
1.82222	-101.46	25.8653	-498.45
1.82361	-100.89	25.8667	-498
1.825	-101.85	25.8681	-498.6
1.82639	-100.92	25.8694	-498.15
1.82778	-102.15	25.8708	-498.5
1.82917	-101.17	25.8722	-498.25
1.83056	-101.19	25.8736	-498.6
1.83194	-101.3	25.875	-498.25
1.83333	-102.04	25.8764	-498.5
1.83472	-101.21	25.8778	-498.25
1.83611	-101.28	25.8792	-498.4
1.8375	-102.09	25.8806	-498.4
1.83889	-101.96	25.8819	-498.4
1.84028	-99.85	25.8833	-498.15
1.84167	-100.94	25.8847	-498.4
1.84306	-99.63	25.8861	-498.4
1.84444	-102.04	25.8875	-498.3
1.84583	-101.02	25.8889	-498.35
1.84722	-102.42	25.8903	-498.3
1.84861	-101.47	25.8917	-498.35
1.85	-101.81	25.8931	-498.2
1.85139	-100.94	25.8944	-498.2
1.85278	-101.09	25.8958	-498.2
1.85417	-101.09	25.8972	-498.2
1.85556	-101.74	25.8986	-498.2
1.85694	-98.89	25.9	-498.15
1.85833	-102.39	25.9014	-498.5
1.85972	-100.65	25.9028	-498.1
1.86111	-102.46	25.9042	-498.55
1.8625	-100.35	25.9056	-498.2
1.86389	-102.52	25.9069	-498.45
1.86528	-100.03	25.9083	-498.15
1.86667	-101.74	25.9097	-498.45
1.86806	-101.1	25.9111	-498.1
1.86944	-101.27	25.9125	-498.6
1.87083	-100.72	25.9139	-498.1
1.87222	-101.94	25.9153	-498.25
1.87361	-100.78	25.9167	-498.2
1.875	-101.45	25.9181	-498.35
1.87639	-101.37	25.9194	-498.05
1.87778	-101.4	25.9208	-498.4
1.87917	-101.46	25.9222	-498
1.88056	-100.86	25.9236	-498.35
1.88194	-101.8	25.925	-498
1.88333	-101.12	25.9264	-498.25
1.88472	-101.96	25.9278	-498.05
1.88611	-102.02	25.9292	-498.25
1.8875	-102.87	25.9306	-498
1.88889	-101.13	25.9319	-498.35
1.89028	-102.66	25.9333	-498.1
1.89167	-101.98	25.9347	-498.5
1.89306	-101.67	25.9361	-497.9
1.89444	-101.53	25.9375	-498.45
1.89583	-100.85	25.9389	-498.1
1.89722	-101.24	25.9403	-498.5
1.89861	-102.23	25.9417	-498.1
1.9	-102.3	25.9431	-498.35
1.90139	-102.96	25.9444	-497.95
1.90278	-102.42	25.9458	-498.35
1.90417	-102.91	25.9472	-498
1.90556	-101.47	25.9486	-498.15
1.90694	-102.6	25.95	-497.9
1.90833	-101.91	25.9514	-498.1
1.90972	-102.61	25.9528	-498
1.91111	-101.97	25.9542	-498.25
1.9125	-100.99	25.9556	-497.9
1.91389	-101.63	25.9569	-498.2
1.91528	-100.73	25.9583	-497.95
1.91667	-100.78	25.9597	-498.25
1.91806	-100.34	25.9611	-498.05
1.91944	-100	25.9625	-498.25
1.92083	-100.4	25.9639	-497.9
1.92222	-100.69	25.9653	-498.4
1.92361	-101.64	25.9667	-497.85
1.925	-102.14	25.9681	-498.4
1.92639	-101.56	25.9694	-498
1.92778	-102.01	25.9708	-498.05
1.92917	-101.86	25.9722	-498.15
1.93056	-101.1	25.9736	-498.3
1.93194	-101.23	25.975	-498.05
1.93333	-101.36	25.9764	-498.2
1.93472	-100.72	25.9778	-498.2
1.93611	-102.53	25.9792	-498.15
1.9375	-100.26	25.9806	-498.1
1.93889	-101.94	25.9819	-498.25
1.94028	-101.3	25.9833	-498.1
1.94167	-102.16	25.9847	-498.2
1.94306	-102.34	25.9861	-498
1.94444	-103.33	25.9875	-498.5
1.94583	-103.08	25.9889	-497.85
1.94722	-101.93	25.9903	-498.45
1.94861	-103.31	25.9917	-498.05
1.95	-101.9	25.9931	-498.35
1.95139	-101.11	25.9944	-498
1.95278	-101.3	25.9958	-498.1
1.95417	-100.73	25.9972	-497.7
1.95556	-101.73	25.9986	-498.1
1.95694	-100.34	26	-497.95
1.95833	-102.07	26.0014	-498.2
1.95972	-100.67	26.0028	-497.85
1.96111	-101.34	26.0042	-498.05
1.9625	-101.98	26.0056	-497.9
1.96389	-101.93	26.0069	-497.95
1.96528	-102.83	26.0083	-497.8
1.96667	-101.42	26.0097	-497.6
1.96806	-103.65	26.0111	-497.85
1.96944	-101.17	26.0125	-497.85
1.97083	-102.94	26.0139	-497.95
1.97222	-102.18	26.0153	-498
1.97361	-103.7	26.0167	-498.05
1.975	-102.23	26.0181	-498.1
1.97639	-103.28	26.0194	-498.3
1.97778	-103.44	26.0208	-498
1.97917	-104.29	26.0222	-498
1.98056	-102.58	26.0236	-498.1
1.98194	-102.67	26.025	-498
1.98333	-102.87	26.0264	-497.95
1.98472	-102.3	26.0278	-498.05
1.98611	-103.22	26.0292	-498.05
1.9875	-102	26.0306	-498.1
1.98889	-103.34	26.0319	-497.9
1.99028	-102.28	26.0333	-498.1
1.99167	-103.2	26.0347	-497.75
1.99306	-101.17	26.0361	-498.15
1.99444	-102.68	26.0375	-497.75
1.99583	-100.82	26.0389	-497.9
1.99722	-101.65	26.0403	-497.9
1.99861	-100.27	26.0417	-497.8
2	-100.56	26.0431	-497.85
2.00139	-100.2	26.0444	-497.9
2.00278	-101.85	26.0458	-497.85
2.00417	-101.27	26.0472	-497.9
2.00556	-102.97	26.0486	-497.7
2.00694	-102.16	26.05	-497.8
2.00833	-101.87	26.0514	-497.8
2.00972	-102.47	26.0528	-497.65
2.01111	-101.55	26.0542	-497.7
2.0125	-101.74	26.0556	-497.65
2.01389	-102.82	26.0569	-497.9
2.01528	-102.86	26.0583	-497.45
2.01667	-102.91	26.0597	-497.6
2.01806	-103.58	26.0611	-497.6
2.01944	-103.38	26.0625	-497.75
2.02083	-103.03	26.0639	-497.55
2.02222	-102.23	26.0653	-497.6
2.02361	-101.93	26.0667	-497.45
2.025	-101.86	26.0681	-497.55
2.02639	-101.25	26.0694	-497.4
2.02778	-102.15	26.0708	-497.45
2.02917	-100.73	26.0722	-497.6
2.03056	-101.72	26.0736	-497.65
2.03194	-101.05	26.075	-497.7
2.03333	-102.01	26.0764	-497.75
2.03472	-101.74	26.0778	-497.7
2.03611	-101	26.0792	-497.8
2.0375	-101.97	26.0806	-497.75
2.03889	-100.51	26.0819	-497.65
2.04028	-102.74	26.0833	-497.85
2.04167	-101.01	26.0847	-497.6
2.04306	-103.44	26.0861	-497.95
2.04444	-100.46	26.0875	-497.55
2.04583	-103.3	26.0889	-497.85
2.04722	-101.48	26.0903	-497.45
2.04861	-102.83	26.0917	-497.8
2.05	-101.93	26.0931	-497.5
2.05139	-102.86	26.0944	-497.75
2.05278	-102.16	26.0958	-497.55
2.05417	-102.84	26.0972	-497.85
[truncated: 15,801 more rows]

## Sheet: Fig. 3h
	OER	100 mA cm-2	500 mA cm-2	1000 mA cm-2	HER	100 mA cm-2	500 mA cm-2	1000 mA cm-2
[truncated: 3 more rows]

[truncated: 14 more sheets: Fig. 4c, Fig. 4f, Fig. 5e, Fig. 5f, Fig. 5g, Fig. S2a, Fig. S6, Fig. S12, Fig. S20, Fig. S21a, Fig. S23a, Fig. S25, Fig. S26, Fig. S27]
